# Supplementary material for: Single-cell transcriptome atlas of testes from mice with high-fat diets
Source: Sci Data. 2024 Jun 4;11:573. doi: 10.1038/s41597-024-03435-5 (PMC11150238; doi:10.1038/s41597-024-03435-5)
Supplement: Supplementary file 4 — Supplemental table 1 [file 41597_2024_3435_MOESM4_ESM.xlsx]

## Sheet: SPG
gene_id	p_val	avg_logFC	pct.1	pct.2	p_val_adj
Ncl	0	2.81577	0.962	0.109	0
Rpl14	0	2.65975	0.961	0.268	0
Ptma	0	2.54734	0.936	0.111	0
Dazl	0	2.47176	0.946	0.076	0
Rps11	0	2.2696	0.972	0.615	0
Hsp90ab1	0	2.23761	0.941	0.274	0
Rps3	0	2.23103	0.951	0.375	0
Prdx1	0	2.20323	0.941	0.254	0
Rpl4	0	2.19617	0.956	0.372	0
Rplp2	0	2.15533	0.985	0.79	0
Hspe1	0	2.10364	0.892	0.103	0
Rps21	0	2.08241	0.957	0.478	0
Rps3a1	0	2.08102	0.937	0.357	0
Hmgb2	0	2.05633	0.905	0.122	0
Rps27a	0	2.04002	0.966	0.407	0
Snrpg	0	2.0212	0.952	0.376	0
Rpl22	0	2.00484	0.976	0.622	0
Psma7	0	2.00355	0.922	0.196	0
Mdh2	0	1.98239	0.867	0.126	0
Npm1	0	1.97472	0.965	0.455	0
mt-Cytb	0	1.96741	0.988	0.564	0
Mif	0	1.96283	0.919	0.265	0
Rpl36a	0	1.92525	0.906	0.062	0
Snrpe	0	1.92441	0.918	0.222	0
Rps8	0	1.91768	0.966	0.608	0
Hmgb1	0	1.90262	0.885	0.128	0
Stra8	0	1.8986	0.585	0.01	0
Rps16	0	1.88341	0.963	0.627	0
Gapdh	0	1.85734	0.919	0.169	0
mt-Nd1	0	1.83007	0.991	0.574	0
Uchl1	0	1.82834	0.833	0.108	0
Psmb1	0	1.82658	0.919	0.283	0
Rpl27	0	1.82376	0.949	0.514	0
Hells	0	1.81576	0.87	0.027	0
Psmb3	0	1.81496	0.885	0.268	0
Rbx1	0	1.808	0.918	0.254	0
Ndufa11	0	1.78695	0.925	0.364	0
Selenoh	0	1.78262	0.853	0.077	0
Rps5	0	1.7721	0.989	0.797	0
Ndufa4	0	1.76872	0.885	0.112	0
Sub1	0	1.76856	0.941	0.402	0
Cox6b1	0	1.74832	0.896	0.172	0
H2afv	0	1.7469	0.867	0.149	0
Rps19	0	1.74617	0.993	0.869	0
Rps2	0	1.74324	0.959	0.663	0
Fkbp6	0	1.73452	0.877	0.087	0
Ssb	0	1.73103	0.884	0.098	0
Crabp1	0	1.72861	0.719	0.01	0
Anp32b	0	1.72782	0.854	0.074	0
mt-Nd2	0	1.71868	0.979	0.37	0
Uqcr11	0	1.71095	0.947	0.452	0
Hnrnpa2b1	0	1.70516	0.931	0.297	0
Rps15a	0	1.69076	0.99	0.879	0
Psmb2	0	1.67879	0.898	0.231	0
Rps28	0	1.67706	0.988	0.842	0
mt-Nd4	0	1.67266	0.983	0.45	0
Rbm39	0	1.66927	0.904	0.217	0
Rps10	0	1.66901	0.953	0.599	0
Snrpb	0	1.66812	0.876	0.139	0
Rps15	0	1.66519	0.98	0.75	0
mt-Co1	0	1.65911	0.98	0.511	0
Gm28438	0	1.6587	0.928	0.209	0
Polr2f	0	1.647	0.833	0.178	0
Fkbp3	0	1.64581	0.864	0.114	0
Rps14	0	1.64139	0.966	0.696	0
Cirbp	0	1.63954	0.876	0.169	0
Rpl10a	0	1.63445	0.896	0.228	0
Dek	0	1.63362	0.851	0.123	0
Banf1	0	1.62802	0.913	0.277	0
Rps26	0	1.626	0.974	0.772	0
Rpl19	0	1.6218	0.951	0.578	0
Cox8a	0	1.61549	0.787	0.119	0
Rack1	0	1.58066	0.889	0.195	0
Siva1	0	1.57831	0.818	0.108	0
Hmgn1	0	1.56757	0.849	0.21	0
Rpl6	0	1.56738	0.929	0.451	0
Rps27l	0	1.55635	0.929	0.449	0
Taf7l	0	1.55605	0.827	0.062	0
Rplp1	0	1.55395	0.996	0.959	0
Rpl23a	0	1.54991	0.931	0.443	0
Hmgn2	0	1.54865	0.785	0.09	0
Eif4a1	0	1.5382	0.836	0.144	0
Ppp1ca	0	1.53723	0.823	0.05	0
Hspa8	0	1.51942	0.856	0.098	0
Rpl5	0	1.51415	0.853	0.24	0
mt-Nd5	0	1.50749	0.973	0.357	0
Polr2e	0	1.50268	0.815	0.195	0
Usmg5	0	1.50139	0.91	0.453	0
H3f3b	0	1.49943	0.973	0.629	0
Lsm7	0	1.49731	0.823	0.078	0
Rpl35a	0	1.49575	0.913	0.403	0
Rpsa	0	1.49368	0.951	0.679	0
Polr2j	0	1.49098	0.807	0.098	0
Dctpp1	0	1.48782	0.824	0.114	0
Rpl34	0	1.4816	0.916	0.464	0
Cenpa	0	1.47421	0.662	0.009	0
Rbm8a	0	1.47384	0.841	0.147	0
Rpl7a	0	1.46763	0.949	0.573	0
Cacybp	0	1.46554	0.897	0.35	0
Magoh	0	1.46437	0.815	0.119	0
Snrpd3	0	1.46296	0.865	0.226	0
Uqcrh	0	1.45922	0.944	0.524	0
Dynlrb1	0	1.45367	0.81	0.077	0
Taf1d	0	1.45367	0.819	0.154	0
Rpl18a	0	1.45329	0.997	0.944	0
Pfn1	0	1.45136	0.898	0.271	0
Rps18	0	1.45084	0.958	0.68	0
Rpl17	0	1.43943	0.98	0.841	0
Mcm2	0	1.43474	0.736	0.01	0
Cox6a1	0	1.43136	0.949	0.52	0
Eif3i	0	1.42671	0.883	0.378	0
Brk1	0	1.42523	0.855	0.154	0
Zrsr2	0	1.42339	0.736	0.012	0
Rpl7	0	1.42128	0.939	0.59	0
Slc25a31	0	1.41948	0.84	0.165	0
Polr2l	0	1.41841	0.866	0.314	0
Tex101	0	1.40964	0.769	0.163	0
Rps23	0	1.39211	0.973	0.781	0
Psma2	0	1.38945	0.822	0.161	0
Eif4a3	0	1.38673	0.847	0.285	0
Atp5f1	0	1.38449	0.884	0.4	0
Serbp1	0	1.38331	0.933	0.518	0
Snrpf	0	1.38184	0.896	0.31	0
Rpl12	0	1.37926	0.957	0.646	0
Rpl10	0	1.37797	0.848	0.091	0
Cyc1	0	1.3731	0.787	0.129	0
Rps17	0	1.37295	0.967	0.712	0
Cnbp	0	1.37182	0.905	0.418	0
Chchd2	0	1.37091	0.933	0.439	0
Rpl23	0	1.36993	0.988	0.83	0
Sf3b6	0	1.3651	0.785	0.102	0
Rpl35	0	1.35906	0.968	0.763	0
Ndufs8	0	1.35869	0.83	0.235	0
Gm3511	0	1.35688	0.958	0.67	0
Prmt1	0	1.35054	0.749	0.061	0
Mrps16	0	1.34765	0.771	0.137	0
Hat1	0	1.34506	0.801	0.146	0
Eif3d	0	1.345	0.894	0.37	0
Ndufb9	0	1.34315	0.893	0.424	0
Cdc42	0	1.34077	0.811	0.123	0
Srsf3	0	1.34075	0.841	0.234	0
Rpl28	0	1.33922	0.971	0.79	0
Emg1	0	1.33872	0.786	0.136	0
Smarca5	0	1.33819	0.815	0.159	0
Nmt2	0	1.33328	0.832	0.188	0
Srsf7	0	1.33022	0.83	0.25	0
Rpl15	0	1.32857	0.901	0.428	0
Lsm8	0	1.32171	0.781	0.111	0
Tpr	0	1.31927	0.795	0.105	0
Rpl18	0	1.31657	0.978	0.82	0
Rpl8	0	1.31063	0.976	0.82	0
Cct8	0	1.3024	0.881	0.291	0
Hnrnpdl	0	1.30031	0.76	0.15	0
Coq7	0	1.29867	0.692	0.046	0
Rpl21	0	1.2985	0.938	0.598	0
Fbl	0	1.29816	0.726	0.061	0
Iah1	0	1.29703	0.72	0.053	0
Sec61b	0	1.29549	0.796	0.209	0
Rpl32	0	1.29165	1	0.993	0
Rpl37a	0	1.29164	0.983	0.822	0
Nhp2	0	1.29107	0.751	0.15	0
Ddost	0	1.29088	0.837	0.238	0
Gng5	0	1.28567	0.94	0.59	0
Rpl27a	0	1.28528	0.971	0.754	0
Cox4i1	0	1.2803	0.977	0.819	0
Polr2g	0	1.27931	0.762	0.116	0
Taldo1	0	1.27732	0.751	0.061	0
Esf1	0	1.27718	0.728	0.051	0
Lsm6	0	1.27311	0.728	0.071	0
Pcgf5	0	1.27224	0.784	0.119	0
Nap1l1	0	1.27204	0.787	0.228	0
Marcksl1	0	1.26708	0.689	0.048	0
Rpl9	0	1.26278	0.944	0.599	0
Arpp19	0	1.26225	0.888	0.438	0
Mrps24	0	1.26034	0.738	0.063	0
Psma4	0	1.25751	0.812	0.247	0
Nol7	0	1.25731	0.748	0.082	0
Rps25	0	1.25466	0.969	0.791	0
Rhox13	0	1.25255	0.626	0.011	0
Rpl30	0	1.25165	0.948	0.619	0
Mphosph8	0	1.24881	0.833	0.178	0
Cenpf	0	1.24162	0.751	0.217	0
Rpl13	0	1.23659	0.985	0.842	0
Oaz1	0	1.23054	0.89	0.464	0
Psma5	0	1.23006	0.801	0.247	0
Cct6a	0	1.22722	0.828	0.244	0
Rps9	0	1.2271	0.956	0.72	0
Esco2	0	1.22691	0.657	0.014	0
Park7	0	1.21194	0.859	0.358	0
Copb2	0	1.21077	0.757	0.106	0
Rpa2	0	1.21039	0.697	0.033	0
Bax	0	1.20881	0.688	0.032	0
Sycp1	0	1.20673	0.766	0.205	0
Nme1	0	1.19962	0.765	0.183	0
Atp5a1	0	1.19846	0.851	0.343	0
Cuta	0	1.19837	0.732	0.091	0
Cited1	0	1.19653	0.668	0.057	0
Exosc8	0	1.19575	0.689	0.026	0
Ppa1	0	1.19509	0.698	0.046	0
Map1lc3b	0	1.18967	0.793	0.283	0
Rps24	0	1.18899	0.998	0.974	0
Sh3bgrl3	0	1.18823	0.733	0.082	0
Atp5k	0	1.1847	0.891	0.453	0
Taf7	0	1.18381	0.709	0.073	0
Dut	0	1.1816	0.775	0.14	0
Tsn	0	1.17873	0.733	0.123	0
Cks1b	0	1.17735	0.65	0.028	0
Rpl3	0	1.17165	0.823	0.316	0
Skp1a	0	1.17094	0.903	0.458	0
Sfr1	0	1.1686	0.796	0.214	0
Wdr61	0	1.16456	0.743	0.128	0
Mt2	0	1.16443	0.935	0.484	0
Rsl1d1	0	1.16383	0.739	0.105	0
Mrpl42	0	1.16304	0.816	0.31	0
Esd	0	1.16287	0.686	0.043	0
Rae1	0	1.1624	0.793	0.197	0
Sin3b	0	1.1577	0.92	0.531	0
Cox6c	0	1.15687	0.964	0.577	0
Myl12a	0	1.15423	0.753	0.158	0
Glrx5	0	1.15396	0.725	0.119	0
Rps4l	0	1.15365	0.884	0.388	0
Srsf9	0	1.15081	0.699	0.102	0
Nip7	0	1.14986	0.689	0.071	0
Lamtor4	0	1.1448	0.666	0.07	0
Fus	0	1.14464	0.765	0.189	0
Lman1	0	1.13876	0.665	0.049	0
Rpl38	0	1.13838	0.977	0.851	0
Gtf2h5	0	1.13814	0.747	0.14	0
Raly	0	1.1375	0.722	0.093	0
Atp5j2	0	1.13679	0.938	0.598	0
Txnl1	0	1.13632	0.753	0.174	0
1810022K09Rik	0	1.13356	0.674	0.055	0
Cfl1	0	1.13095	0.848	0.359	0
Alad	0	1.13089	0.676	0.092	0
Psmb7	0	1.12882	0.846	0.376	0
Rpl39	0	1.1286	0.58	0.083	0
Prrc2c	0	1.12761	0.714	0.087	0
Psmb4	0	1.12274	0.827	0.342	0
Ywhab	0	1.12162	0.727	0.176	0
Serf2	0	1.12013	0.888	0.46	0
Ppig	0	1.11996	0.725	0.134	0
Ndufc2	0	1.11777	0.777	0.208	0
Psme2	0	1.11733	0.617	0.045	0
Psmc1	0	1.11417	0.768	0.201	0
Mcmbp	0	1.11241	0.688	0.04	0
Dnajc8	0	1.11216	0.758	0.201	0
Cycs	0	1.10996	0.74	0.086	0
Fth1	0	1.1092	0.977	0.648	0
Snrpd1	0	1.10714	0.83	0.378	0
Cd63	0	1.10631	0.674	0.179	0
Arpc3	0	1.10509	0.704	0.116	0
Supt4a	0	1.10431	0.696	0.159	0
Hnrnpab	0	1.1019	0.821	0.368	0
Ndufb6	0	1.10185	0.847	0.298	0
Hnrnpk	0	1.10135	0.833	0.284	0
Pomp	0	1.10071	0.776	0.206	0
Phf5a	0	1.1003	0.712	0.133	0
Pafah1b3	0	1.09953	0.676	0.124	0
Hnrnpc	0	1.09839	0.736	0.17	0
Nxf2	0	1.09839	0.658	0.037	0
Hspd1	0	1.09803	0.696	0.04	0
Dmrt1	0	1.09739	0.631	0.012	0
Pak1ip1	0	1.09428	0.69	0.114	0
Dbi	0	1.09289	0.809	0.306	0
Emc8	0	1.09125	0.663	0.063	0
Cebpz	0	1.0883	0.665	0.081	0
Gmnn	0	1.08825	0.698	0.121	0
Ppib	0	1.08102	0.742	0.123	0
Ndufa1	0	1.077	0.709	0.15	0
Rpl37	0	1.06963	0.99	0.909	0
Pbdc1	0	1.06876	0.668	0.067	0
Sarnp	0	1.06731	0.703	0.111	0
Myl12b	0	1.06659	0.769	0.226	0
Mrpl28	0	1.06628	0.721	0.192	0
Atp5c1	0	1.06627	0.941	0.695	0
Sec62	0	1.06606	0.735	0.139	0
Rbbp4	0	1.0631	0.778	0.231	0
Srrm2	0	1.06288	0.742	0.188	0
Lsm5	0	1.0625	0.655	0.046	0
Ppia	0	1.0595	0.948	0.546	0
Eprs	0	1.05633	0.714	0.158	0
Eif5b	0	1.05101	0.83	0.339	0
mt-Rnr1	0	1.05013	0.924	0.574	0
Lig1	0	1.0501	0.611	0.032	0
Nop58	0	1.04785	0.777	0.264	0
Psma1	0	1.04679	0.716	0.166	0
Scml2	0	1.04449	0.659	0.019	0
Rps13	0	1.04423	0.978	0.84	0
Hnrnpd	0	1.04199	0.733	0.218	0
Vps29	0	1.04155	0.806	0.318	0
Nudc	0	1.04115	0.676	0.126	0
Rnf114	0	1.04074	0.697	0.173	0
Adprh	0	1.0406	0.719	0.16	0
2010107E04Rik	0	1.04032	0.973	0.794	0
Uqcrb	0	1.03785	0.885	0.393	0
Hmgb3	0	1.03717	0.642	0.041	0
Snu13	0	1.03712	0.842	0.305	0
Tubb5	0	1.03566	0.442	0.043	0
Lsm4	0	1.03517	0.835	0.413	0
Hnrnpm	0	1.03485	0.767	0.173	0
Cox5b	0	1.03404	0.913	0.504	0
Tsc22d3	0	1.03387	0.608	0.017	0
Chd4	0	1.03064	0.747	0.277	0
P4hb	0	1.0303	0.674	0.062	0
Camta1	0	1.02676	0.678	0.143	0
Top2a	0	1.02658	0.623	0.159	0
Rheb	0	1.02638	0.669	0.112	0
Ubl5	0	1.02234	0.907	0.618	0
Rex1bd	0	1.022	0.708	0.215	0
Gm8186	0	1.02049	0.693	0.138	0
Itpa	0	1.0204	0.651	0.06	0
Psmc6	0	1.02034	0.737	0.216	0
Tipin	0	1.01815	0.709	0.176	0
Snx6	0	1.01805	0.621	0.062	0
Eif6	0	1.01748	0.681	0.159	0
Psmg4	0	1.01664	0.636	0.148	0
Cbx1	0	1.0133	0.657	0.104	0
Smc3	0	1.01298	0.711	0.205	0
Esx1	0	1.01242	0.464	0.073	0
Ndufa2	0	1.01216	0.931	0.612	0
Krtcap2	0	1.01008	0.743	0.258	0
Rpl31	0	1.00596	0.977	0.831	0
Hnrnpa3	0	1.00544	0.73	0.232	0
Sycp3	0	1.00295	0.799	0.277	0
Mrps14	0	1.00262	0.797	0.332	0
Cdc5l	0	1.00162	0.677	0.098	0
Mrpl52	0	1.00117	0.85	0.429	0

## Sheet: SPC
gene_id	p_val	avg_logFC	pct.1	pct.2	p_val_adj
Calm2	0	2.17209	0.975	0.308	0
Rsph1	0	2.0322	1	0.649	0
Cox8c	0	2.01313	1	0.829	0
Calm1	0	1.9738	1	0.679	0
Atxn7l3b	0	1.93391	0.996	0.353	0
Cox7b2	0	1.8757	1	0.49	0
Mesp1	0	1.86163	0.954	0.363	0
Lyar	0	1.86128	0.999	0.586	0
Tuba3b	0	1.83461	1	0.569	0
Pabpc6	0	1.76889	0.978	0.253	0
Ddt	0	1.76024	0.997	0.371	0
Cox6b2	0	1.69962	1	0.661	0
Spink2	0	1.6867	0.999	0.759	0
Acyp1	0	1.68531	1	0.479	0
Pttg1	0	1.68149	0.989	0.265	0
Cyct	0	1.67767	0.978	0.288	0
Tuba3a	0	1.67383	1	0.593	0
Sycp3	0	1.65828	0.971	0.209	0
Nasp	0	1.64358	0.998	0.444	0
Mt2	0	1.61509	0.996	0.436	0
Slc2a3	0	1.61444	0.971	0.169	0
Tmem97	0	1.60142	0.998	0.503	0
Hsp90aa1	0	1.59026	0.999	0.504	0
Srp14	0	1.5753	0.999	0.51	0
Gkap1	0	1.5735	0.999	0.505	0
Ccdc38	0	1.57053	0.974	0.563	0
1700028J19Rik	0	1.56821	0.997	0.753	0
1700102P08Rik	0	1.56463	0.909	0.181	0
Mad2l2	0	1.56201	0.997	0.581	0
Cks2	0	1.55929	0.744	0.114	0
1700010B08Rik	0	1.5483	0.989	0.403	0
Psip1	0	1.53154	0.988	0.274	0
1700029P11Rik	0	1.5308	0.98	0.206	0
Cdc42ep3	0	1.53028	0.941	0.186	0
Pabpc1	0	1.52893	1	0.781	0
Aprt	0	1.51537	0.992	0.401	0
Rbakdn	0	1.50994	0.999	0.943	0
Nxt1	0	1.50643	0.99	0.29	0
Tmbim7	0	1.50601	0.988	0.327	0
Dynlt1f	0	1.49913	0.991	0.317	0
Smc4	0	1.49857	0.997	0.592	0
AA467197	0	1.48905	0.994	0.389	0
Ndufaf3	0	1.47756	0.996	0.586	0
Zmynd10	0	1.4597	0.973	0.201	0
Nop10	0	1.459	0.999	0.444	0
Pbp2	0	1.45593	0.965	0.282	0
1700018B24Rik	0	1.4533	0.998	0.557	0
Nkapl	0	1.45294	0.984	0.304	0
Ggnbp1	0	1.44852	0.997	0.487	0
Gm11837	0	1.44768	1	0.581	0
Cd320	0	1.43485	0.964	0.256	0
Stpg4	0	1.43358	0.992	0.541	0
Hspa2	0	1.43132	0.999	0.411	0
Fbp1	0	1.42977	0.997	0.438	0
Eif2s2	0	1.42931	0.997	0.399	0
Zpbp2	0	1.42342	0.976	0.379	0
Ppia	0	1.41247	0.996	0.504	0
Phospho2	0	1.41226	0.976	0.378	0
Rasl2-9	0	1.40864	0.935	0.395	0
Smpd5	0	1.39856	0.989	0.478	0
Tbpl1	0	1.39611	0.994	0.421	0
Gm3448	0	1.39178	0.537	0.37	0
Tex101	0	1.39097	0.599	0.129	0
Rps27a	0	1.38784	0.988	0.354	0
Shcbp1l	0	1.38781	0.973	0.239	0
Ankrd54	0	1.38583	0.968	0.283	0
Arl6ip1	0	1.36653	0.924	0.184	0
1700010I14Rik	0	1.36414	0.995	0.422	0
Bbof1	0	1.36293	0.988	0.365	0
Cox6c	0	1.36201	1	0.538	0
2024-03-11	0	1.36112	0.994	0.491	0
Catsperz	0	1.36019	0.996	0.672	0
AC163295.1	0	1.35624	0.983	0.498	0
2810025M15Rik	0	1.35535	0.988	0.487	0
Ndufc1	0	1.35458	0.999	0.604	0
Cabcoco1	0	1.34975	0.981	0.247	0
Serf1	0	1.34917	1	0.873	0
Vdac2	0	1.34847	0.998	0.496	0
Cox4i1	0	1.34759	0.999	0.802	0
Cenpv	0	1.33621	0.998	0.536	0
Wfdc15a	0	1.33418	0.987	0.35	0
Fam216a	0	1.33113	0.983	0.262	0
Clgn	0	1.32532	0.993	0.379	0
Thoc7	0	1.31885	0.944	0.23	0
Tomm22	0	1.31464	0.993	0.455	0
Cfap36	0	1.30863	1	0.484	0
Hormad1	0	1.30483	0.877	0.12	0
Ppp3r2	0	1.29979	0.993	0.828	0
Dmrtb1	0	1.29758	0.967	0.537	0
Chrac1	0	1.29654	0.993	0.419	0
Ldha	0	1.29589	0.997	0.652	0
Hsp90b1	0	1.29258	0.99	0.328	0
Mif4gd	0	1.291	0.962	0.232	0
Hagh	0	1.28999	0.989	0.37	0
Cklf	0	1.28848	0.985	0.384	0
Elp5	0	1.28514	0.953	0.272	0
Ddx25	0	1.28501	0.996	0.507	0
Art3	0	1.28398	0.981	0.292	0
Selenos	0	1.28205	0.988	0.362	0
Diablo	0	1.27842	0.953	0.179	0
1110004E09Rik	0	1.27834	0.988	0.381	0
Timm8b	0	1.27275	0.997	0.548	0
H2afz	0	1.2724	0.959	0.27	0
Tctex1d2	0	1.27215	0.997	0.453	0
Spag6-2	0	1.27167	0.971	0.299	0
Nubp2	0	1.27096	0.944	0.264	0
Mphosph8	0	1.26914	0.861	0.116	0
Ndufb5	0	1.2644	0.992	0.441	0
Psma8	0	1.25927	0.857	0.139	0
Hsbp1	0	1.253	1	0.862	0
Cox5a	0	1.25083	0.999	0.621	0
Atp6v1g1	0	1.25065	0.992	0.454	0
Fyttd1	0	1.24737	0.976	0.278	0
Uchl3	0	1.24632	0.992	0.355	0
Ran	0	1.2461	1	0.741	0
Rnls	0	1.24359	0.798	0.075	0
Med28	0	1.23855	0.996	0.532	0
Bcap29	0	1.23792	0.987	0.515	0
Rnf7	0	1.23783	0.989	0.384	0
Ldhal6b	0	1.23537	0.996	0.629	0
Larp7	0	1.2341	0.993	0.439	0
Dkkl1	0	1.23259	0.999	0.819	0
Tomm7	0	1.23117	0.999	0.527	0
Znhit3	0	1.2304	0.948	0.221	0
Dnah8	0	1.22833	0.962	0.346	0
Pbk	0	1.22795	0.895	0.133	0
Tbca	0	1.22236	0.984	0.37	0
Aurka	0	1.2216	0.908	0.173	0
Snhg3	0	1.22137	0.833	0.137	0
Ube2t	0	1.22101	0.807	0.078	0
Arl3	0	1.21983	0.983	0.313	0
Gm2762	0	1.2197	0.99	0.59	0
Mzt2	0	1.2173	0.974	0.341	0
Morn5	0	1.21717	0.997	0.525	0
Dpep3	0	1.2137	0.992	0.488	0
Tcp1	0	1.21167	1	0.922	0
Izumo4	0	1.21136	0.927	0.322	0
Cct4	0	1.20793	0.993	0.409	0
Ptges3	0	1.20556	0.988	0.31	0
Fam118b	0	1.20382	0.933	0.144	0
Hint1	0	1.20236	0.994	0.58	0
Rnf32	0	1.20211	0.988	0.383	0
Calm3	0	1.199	1	0.764	0
4930544G11Rik	0	1.19774	0.975	0.358	0
Nipbl	0	1.19541	0.976	0.351	0
Syngr4	0	1.19448	0.984	0.403	0
Ldhc	0	1.19395	1	0.989	0
Gm20621	0	1.19129	0.886	0.118	0
Wbp11	0	1.18813	0.971	0.299	0
1700020D05Rik	0	1.18624	0.944	0.473	0
Eid3	0	1.18527	0.979	0.362	0
Uqcrb	0	1.18398	0.975	0.337	0
Ccpg1os	0	1.18137	0.991	0.41	0
Swi5	0	1.18004	0.985	0.603	0
Cetn3	0	1.17929	0.985	0.368	0
Sycp2	0	1.17665	0.865	0.172	0
Supt20	0	1.17443	0.979	0.297	0
Pdzd9	0	1.17389	0.894	0.321	0
Cfap97	0	1.17031	0.972	0.298	0
Mum1	0	1.16919	0.969	0.263	0
Mt1	0	1.16528	0.999	0.878	0
Nlrp14	0	1.1651	0.955	0.372	0
Pabpc2	0	1.16501	0.983	0.63	0
Exosc3	0	1.16447	0.904	0.282	0
Rpl39l	0	1.16361	1	0.877	0
Mns1	0	1.16207	0.972	0.334	0
Spdya	0	1.16014	0.939	0.205	0
1700006J14Rik	0	1.15941	0.975	0.496	0
Snrpc	0	1.15907	0.977	0.295	0
Mllt10	0	1.15563	0.816	0.102	0
Insl6	0	1.1555	0.988	0.552	0
Nphp1	0	1.15368	0.99	0.343	0
Setx	0	1.15263	0.895	0.18	0
Ropn1l	0	1.1504	1	0.85	0
Ssna1	0	1.14944	0.845	0.145	0
Them6	0	1.14729	0.91	0.202	0
1700108J01Rik	0	1.14647	0.967	0.359	0
Gk2	0	1.14378	0.981	0.427	0
Hdgf	0	1.14149	0.979	0.385	0
Haus1	0	1.13941	0.983	0.452	0
Ccdc113	0	1.1373	0.98	0.311	0
Adam2	0	1.13324	0.96	0.262	0
Morf4l1	0	1.1324	0.999	0.776	0
Gpr160	0	1.12923	0.927	0.204	0
Rp9	0	1.12672	0.921	0.241	0
Tmem258	0	1.12664	0.973	0.402	0
1700026D11Rik	0	1.12294	0.936	0.252	0
Cmtm2b	0	1.12021	0.988	0.794	0
Sccpdh	0	1.1196	0.997	0.648	0
Spata16	0	1.11641	0.961	0.416	0
2300009A05Rik	0	1.11148	0.971	0.427	0
Mael	0	1.11004	1	0.732	0
AC163295.2	0	1.10909	0.916	0.21	0
Ccdc39	0	1.10834	0.924	0.183	0
Cct7	0	1.10809	0.995	0.542	0
6430531B16Rik	0	1.1075	0.917	0.183	0
Ccna1	0	1.10306	0.787	0.238	0
Bbip1	0	1.09924	0.968	0.349	0
Bola3	0	1.0983	0.957	0.305	0
Fkbp1a	0	1.09675	0.993	0.557	0
Cmtm2a	0	1.09593	0.99	0.669	0
Piwil1	0	1.09352	0.682	0.064	0
Atpif1	0	1.09314	0.996	0.634	0
Serbp1	0	1.09212	0.988	0.474	0
Lztfl1	0	1.0918	0.976	0.283	0
Itgb3bp	0	1.09162	0.972	0.382	0
Acrbp	0	1.09156	0.98	0.522	0
Hspa5	0	1.0884	0.958	0.284	0
Efhd1	0	1.08835	0.976	0.468	0
4933416C03Rik	0	1.08777	0.94	0.209	0
Cox7c	0	1.08733	0.998	0.608	0
Amn1	0	1.08678	0.974	0.315	0
Sub1	0	1.08462	0.933	0.354	0
Chic2	0	1.08418	0.931	0.217	0
Cfap20	0	1.08263	0.947	0.239	0
Vdac3	0	1.08133	0.991	0.467	0
Znhit1	0	1.08122	0.99	0.592	0
1700001G11Rik	0	1.07977	0.952	0.329	0
Cetn1	0	1.07815	0.999	0.905	0
Cisd1	0	1.07666	0.901	0.223	0
Tesmin	0	1.07597	0.825	0.159	0
Nol8	0	1.07575	0.923	0.173	0
Actg1	0	1.07523	0.937	0.221	0
Prdx6b	0	1.07513	0.985	0.627	0
Psmc3	0	1.07355	0.996	0.706	0
4931417E11Rik	0	1.0727	0.918	0.278	0
Ppp3ca	0	1.06933	0.933	0.285	0
BC049730	0	1.06777	0.647	0.051	0
Pam16	0	1.06727	0.995	0.537	0
Pom121l12	0	1.06676	0.949	0.322	0
Ybx1	0	1.06667	1	0.624	0
Cwc15	0	1.06506	0.942	0.258	0
Mpi	0	1.06074	0.946	0.258	0
Ubb	0	1.0607	1	0.994	0
Pcbp3	0	1.06022	0.941	0.261	0
Coprs	0	1.05923	0.833	0.135	0
Ndufs6	0	1.05691	0.988	0.716	0
Ndufa2	0	1.0555	0.988	0.576	0
D030056L22Rik	0	1.05476	0.833	0.095	0
Eif1b	0	1.0535	0.987	0.64	0
1700019A02Rik	0	1.05187	0.992	0.452	0
Grtp1	0	1.0491	0.912	0.238	0
Prps1l1	0	1.04809	0.939	0.39	0
Gmps	0	1.04598	0.97	0.376	0
Pfn1	0	1.04308	0.931	0.211	0
Psmc3ip	0	1.0426	0.964	0.407	0
Pfdn1	0	1.04195	0.973	0.448	0
Ift46	0	1.04121	0.911	0.192	0
Atp5j	0	1.03978	0.995	0.562	0
Cox7a2	0	1.03647	1	0.918	0
Ndufs4	0	1.03436	0.975	0.446	0
1700018L02Rik	0	1.03211	0.942	0.297	0
Myl10	0	1.02982	0.95	0.479	0
Ndufv2	0	1.02921	0.996	0.657	0
Glt8d1	0	1.02908	0.957	0.267	0
Cenpw	0	1.02772	0.962	0.293	0
Fkbp4	0	1.02578	0.979	0.445	0
Ndufa6	0	1.02533	0.995	0.513	0
Cdc20	0	1.02149	0.916	0.166	0
Hnrnpm	0	1.01833	0.815	0.114	0
1700010K23Rik	0	1.01691	0.892	0.433	0
A430005L14Rik	0	1.01659	0.908	0.195	0
Sdhaf4	0	1.00873	0.914	0.22	0
Slirp	0	1.00585	0.968	0.406	0
Ndufa12	0	1.00315	0.993	0.588	0
Fam98c	0	1.00216	0.928	0.43	0

## Sheet: RS
gene_id	p_val	avg_logFC	pct.1	pct.2	p_val_adj
Efcab9	0	2.05786	0.982	0.283	0
Spata45	0	2.02107	0.969	0.253	0
Fam209	0	1.97084	0.948	0.256	0
Tex36	0	1.92211	0.912	0.158	0
Spata46	0	1.84967	0.954	0.345	0
Fam24a	0	1.83468	0.959	0.197	0
Spaca3	0	1.78506	0.941	0.209	0
1700016G14Rik	0	1.77574	0.912	0.131	0
BC048502	0	1.74832	0.948	0.256	0
Spaca1	0	1.70946	0.912	0.143	0
4930558C23Rik	0	1.7086	0.938	0.293	0
1700001P01Rik	0	1.70237	0.71	0.102	0
1700041C23Rik	0	1.68514	0.808	0.111	0
1700028P14Rik	0	1.68064	0.957	0.242	0
Actl7b	0	1.67083	0.991	0.371	0
Acrv1	0	1.6639	0.937	0.178	0
Tmem190	0	1.65918	0.948	0.23	0
Tekt2	0	1.63427	0.966	0.279	0
1700067P10Rik	0	1.63216	0.9	0.196	0
Tsc22d4	0	1.61684	0.919	0.201	0
Krt88	0	1.5883	0.91	0.166	0
1700113H08Rik	0	1.56326	0.888	0.265	0
Ccdc89	0	1.53632	0.914	0.234	0
Gm128	0	1.52271	0.972	0.335	0
Lyzl6	0	1.51924	0.852	0.119	0
1700003H04Rik	0	1.51268	0.993	0.361	0
Tekt4	0	1.49236	0.96	0.259	0
1700086L19Rik	0	1.47767	0.984	0.466	0
Tmem225	0	1.47626	0.917	0.146	0
Spaca4	0	1.46136	0.858	0.194	0
Odf3l1	0	1.45646	0.894	0.121	0
Spag6	0	1.45115	0.903	0.141	0
Dusp13	0	1.44418	0.955	0.34	0
Lyzl1	0	1.43619	0.883	0.282	0
Tsga8	0	1.4334	0.934	0.176	0
1700013D24Rik	0	1.42207	0.856	0.381	0
Fam183b	0	1.41822	0.969	0.438	0
Gm5142	0	1.40594	0.977	0.332	0
1700001J03Rik	0	1.4018	0.97	0.486	0
Spata9	0	1.38398	0.839	0.151	0
Tex33	0	1.38158	0.969	0.52	0
Lrrc34	0	1.38081	0.875	0.247	0
Fndc11	0	1.38066	0.899	0.241	0
Ankrd7	0	1.37154	0.912	0.227	0
Lypd4	0	1.36944	0.999	0.551	0
1700007K09Rik	0	1.36854	0.863	0.417	0
Gtsf1l	0	1.36508	0.919	0.382	0
Saxo2	0	1.36245	0.963	0.402	0
Ppp1r32	0	1.36046	0.976	0.399	0
Cfap36	0	1.36045	0.953	0.44	0
1700031L13Rik	0	1.35826	0.816	0.253	0
Prkg1	0	1.35117	0.853	0.133	0
Hist1h2bp	0	1.3506	0.866	0.156	0
BC051142	0	1.34282	0.998	0.604	0
Best1	0	1.34232	0.911	0.266	0
Ccdc173	0	1.34051	0.881	0.217	0
Pdzk1ip1	0	1.33697	0.853	0.138	0
Dpy30	0	1.33648	0.962	0.43	0
Pphln1	0	1.33438	0.838	0.103	0
Plac8l1	0	1.33109	0.847	0.105	0
4930415O20Rik	0	1.33031	0.945	0.265	0
1700001L19Rik	0	1.32844	0.941	0.307	0
Glipr1l1	0	1.32796	0.853	0.191	0
1700049L16Rik	0	1.32577	0.888	0.177	0
Gm11837	0	1.3217	0.986	0.54	0
Tekt3	0	1.31826	0.948	0.291	0
Arf4	0	1.31211	0.929	0.366	0
Pabpc1	0	1.31127	0.999	0.758	0
Gm3448	0	1.30799	0.603	0.336	0
Sypl	0	1.301	0.939	0.235	0
Tex38	0	1.28836	0.835	0.138	0
1700012B09Rik	0	1.28796	0.941	0.363	0
2810408I11Rik	0	1.27607	0.956	0.453	0
Eqtn	0	1.27549	0.807	0.099	0
1700019A02Rik	0	1.27435	0.988	0.395	0
Zpbp	0	1.27417	0.94	0.321	0
Gm10376	0	1.27391	0.819	0.096	0
Prr27	0	1.2692	0.78	0.076	0
Crem	0	1.26747	0.963	0.441	0
Arrdc5	0	1.26549	0.907	0.273	0
1700021F07Rik	0	1.25078	0.969	0.457	0
Enkur	0	1.24913	0.953	0.378	0
Nipsnap3a	0	1.24842	0.797	0.07	0
Tekt1	0	1.24416	0.962	0.343	0
Tmem89	0	1.23202	0.962	0.317	0
Dynlrb2	0	1.23108	0.952	0.288	0
Tmem210	0	1.22853	0.908	0.4	0
Ropn1l	0	1.21819	1	0.834	0
Med28	0	1.21775	0.976	0.487	0
Rnf151	0	1.21466	0.973	0.68	0
Sox5	0	1.2142	0.818	0.142	0
Tssk4	0	1.20796	0.877	0.141	0
Acr	0	1.20216	0.962	0.293	0
Adad1	0	1.2011	0.926	0.29	0
Cep290	0	1.20094	0.848	0.166	0
2024-03-11	0	1.1984	0.989	0.438	0
Ccpg1os	0	1.19352	0.986	0.35	0
Prss46	0	1.19034	0.765	0.127	0
4933434E20Rik	0	1.18934	0.926	0.384	0
Gtsf1	0	1.17965	1	0.752	0
2300009A05Rik	0	1.17762	0.965	0.37	0
Cast	0	1.17228	0.942	0.35	0
4930522H14Rik	0	1.16943	0.833	0.172	0
1700020D05Rik	0	1.16596	0.974	0.415	0
Cdkn3	0	1.16159	0.996	0.564	0
Spesp1	0	1.15899	0.887	0.265	0
Dnajb13	0	1.15511	0.961	0.414	0
Fyb	0	1.15412	0.79	0.106	0
1700018B24Rik	0	1.15316	0.988	0.512	0
1700016D06Rik	0	1.15246	0.95	0.363	0
Ssmem1	0	1.15227	0.981	0.435	0
Gk2	0	1.152	0.975	0.369	0
Snu13	0	1.14782	0.809	0.201	0
Prr22	0	1.14681	0.868	0.183	0
AC163295.1	0	1.13818	0.968	0.449	0
Tmem262	0	1.13761	0.852	0.186	0
Ccdc175	0	1.13703	0.871	0.189	0
Efcab10	0	1.12854	0.989	0.519	0
Ftmt	0	1.12669	0.795	0.081	0
Ift43	0	1.12357	0.866	0.288	0
1700012P22Rik	0	1.12234	0.926	0.249	0
1700007K13Rik	0	1.1207	0.874	0.211	0
H3f3b	0	1.11992	0.968	0.558	0
Tex29	0	1.1192	0.663	0.332	0
Gm3573	0	1.1191	0.764	0.107	0
AC121965.1	0	1.11806	0.965	0.426	0
1700001F09Rik	0	1.11786	0.687	0.062	0
Tomm7	0	1.11491	0.956	0.487	0
Creld2	0	1.11402	0.886	0.26	0
Gtf2a2	0	1.11351	0.973	0.344	0
1700093K21Rik	0	1.11068	0.871	0.315	0
Tctex1d2	0	1.10846	0.992	0.396	0
Morn5	0	1.10803	0.99	0.476	0
Spink2	0	1.1056	0.999	0.733	0
Myl10	0	1.1052	0.968	0.424	0
Gkap1	0	1.09776	0.968	0.46	0
Cfap206	0	1.0952	0.988	0.522	0
Scamp2	0	1.09132	0.846	0.154	0
Gm26844	0	1.09013	0.827	0.203	0
Lyzl4	0	1.08787	0.839	0.196	0
Gykl1	0	1.08758	0.989	0.556	0
Pam16	0	1.08593	0.987	0.49	0
Sucla2	0	1.08576	0.984	0.539	0
Dgat2	0	1.08339	0.886	0.52	0
Suclg1	0	1.08338	0.901	0.322	0
Vdac2	0	1.08202	0.973	0.449	0
Bri3	0	1.07855	0.737	0.096	0
1700020L24Rik	0	1.07717	0.887	0.32	0
Ggnbp1	0	1.07521	0.977	0.437	0
Ccer1	0	1.07422	0.907	0.256	0
Chn1	0	1.07051	0.706	0.078	0
Hagh	0	1.06922	0.904	0.324	0
Tbpl1	0	1.06424	0.918	0.378	0
Serf1	0	1.0596	1	0.86	0
Gm20268	0	1.05503	0.665	0.04	0
Acyp1	0	1.05323	0.926	0.441	0
1700109H08Rik	0	1.04978	0.869	0.334	0
4930544G11Rik	0	1.04786	0.927	0.303	0
Ccl27a	0	1.0463	0.963	0.499	0
Hsfy2	0	1.04518	0.702	0.067	0
4933416O17Rik	0	1.04508	0.781	0.096	0
4930404N11Rik	0	1.04377	0.801	0.283	0
Gm3486	0	1.03953	0.748	0.073	0
Stpg4	0	1.03917	0.985	0.494	0
Acrbp	0	1.03526	0.982	0.473	0
Lyar	0	1.03257	0.934	0.558	0
Pabpc2	0	1.03252	0.969	0.595	0
Ccdc105	0	1.0302	0.791	0.088	0
Cfap45	0	1.02958	0.874	0.194	0
Scamp1	0	1.02949	0.702	0.197	0
Catsperz	0	1.02913	0.998	0.637	0
Cypt4	0	1.02783	0.943	0.813	0
Atp6v1e2	0	1.02637	0.839	0.222	0
Hsbp1	0	1.02282	1	0.847	0
Amn1	0	1.02063	0.866	0.27	0
Dkkl1	0	1.0203	1	0.799	0
Morf4l1	0	1.02016	0.997	0.753	0
Eid3	0	1.01978	0.968	0.299	0
Ddx25	0	1.0194	0.987	0.457	0
Spaca7	0	1.01868	0.914	0.332	0
Zpbp2	0	1.018	0.896	0.335	0
Il31	0	1.01772	0.753	0.17	0
Cox5a	0	1.01708	0.995	0.582	0
Ccdc113	0	1.0168	0.891	0.261	0
Dmrtb1	0	1.01463	0.989	0.486	0
1700010I14Rik	0	1.01453	0.954	0.371	0
Slc35g3	0	1.00983	0.838	0.117	0
Gm5458	0	1.00956	0.705	0.065	0
Slc16a7	0	1.00689	0.903	0.404	0
Gmfb	0	1.0052	0.964	0.372	0
Cmtm2a	0	1.00223	0.998	0.633	0
Sccpdh	0	1.00153	0.992	0.611	0
Hacd2	0	1.00118	0.851	0.218	0

## Sheet: ES
gene_id	p_val	avg_logFC	pct.1	pct.2	p_val_adj
Prm2	0	1.91803	1	1	0
Prm1	0	1.87631	1	1	0
Tnp2	0	1.79299	0.998	0.985	0
1700027A15Rik	0	1.72854	0.999	0.972	0
Spata3	0	1.69249	0.999	0.829	0
Tnp1	0	1.6846	0.999	0.999	0
1700015G11Rik	0	1.66999	0.997	0.845	0
Cabs1	0	1.63418	1	0.722	0
4933411K16Rik	0	1.62376	1	0.899	0
4930544D05Rik	0	1.60846	0.997	0.716	0
Dnajb8	0	1.59592	0.999	0.764	0
H2afb1	0	1.59084	0.984	0.656	0
Spem1	0	1.58685	0.997	0.625	0
Oaz3	0	1.57245	1	0.996	0
1700001C19Rik	0	1.56901	0.998	0.814	0
Tssk6	0	1.55554	0.999	0.648	0
Fam71f2	0	1.55453	0.996	0.675	0
1700080E11Rik	0	1.54261	0.99	0.524	0
Gsg1	0	1.53809	1	0.968	0
Gabarapl1	0	1.5341	0.997	0.854	0
Ubl4b	0	1.53354	0.999	0.772	0
1700012A03Rik	0	1.52673	0.999	0.733	0
Gapdhs	0	1.52441	1	0.916	0
Tppp2	0	1.51863	0.999	0.711	0
Paqr5	0	1.51749	0.959	0.535	0
Akap4	0	1.50426	0.997	0.766	0
Lelp1	0	1.49667	1	0.75	0
Car2	0	1.48219	0.99	0.496	0
1700031M16Rik	0	1.47991	0.999	0.618	0
Cdrt4	0	1.47662	0.994	0.711	0
Klk1b8	0	1.47055	0.975	0.565	0
Smcp	0	1.46417	1	0.999	0
1700016H13Rik	0	1.45157	0.999	0.723	0
Spz1	0	1.44345	0.999	0.876	0
Otub2	0	1.44024	0.995	0.72	0
1700016P04Rik	0	1.43631	0.944	0.616	0
1700001K19Rik	0	1.43538	0.997	0.624	0
Sh3rf2	0	1.42467	0.988	0.699	0
1700029H14Rik	0	1.42353	0.999	0.681	0
Ttc24	0	1.41871	0.98	0.442	0
Ccdc91	0	1.4128	0.996	0.618	0
Spata18	0	1.411	0.995	0.611	0
Oxct2b	0	1.40851	0.986	0.43	0
Gm498	0	1.40706	0.981	0.435	0
AI507597	0	1.40586	0.997	0.793	0
Tex37	0	1.39333	0.844	0.539	0
Gm6760	0	1.38219	0.983	0.494	0
1700001O22Rik	0	1.37577	0.999	0.86	0
1700024P04Rik	0	1.37348	0.978	0.809	0
1700034E13Rik	0	1.36962	0.972	0.62	0
Hmgb4	0	1.3656	0.973	0.909	0
Oxct2a	0	1.35579	0.977	0.396	0
4921507P07Rik	0	1.34596	0.94	0.429	0
Cstl1	0	1.32673	0.832	0.439	0
1700009J07Rik	0	1.32649	0.977	0.445	0
Defb33	0	1.32464	0.884	0.37	0
Glul	0	1.31839	0.989	0.538	0
1700029B22Rik	0	1.31567	0.978	0.416	0
Prm3	0	1.31081	0.997	0.873	0
Wbscr25	0	1.30983	0.976	0.452	0
Hmgb1-rs17	0	1.30913	0.883	0.34	0
Ube2n	0	1.29949	0.999	0.828	0
Tfam	0	1.29886	0.885	0.479	0
Iqcf3	0	1.29783	0.996	0.745	0
Fam187b	0	1.29726	0.991	0.657	0
Tmem56	0	1.29576	0.981	0.488	0
4930571K23Rik	0	1.28872	0.993	0.674	0
Ift172	0	1.28337	0.989	0.688	0
Ubqlnl	0	1.2774	0.954	0.358	0
Ak1	0	1.27734	0.991	0.68	0
Hypm	0	1.27432	0.977	0.544	0
1700009N14Rik	0	1.26812	0.999	0.8	0
Prkar2a	0	1.2669	0.958	0.374	0
St6galnac2	0	1.26226	0.999	0.795	0
Tmem53	0	1.26147	0.997	0.841	0
Habp4	0	1.25742	0.975	0.495	0
Tex35	0	1.25309	0.986	0.588	0
Atl3	0	1.24575	0.985	0.576	0
Gm5767	0	1.2444	0.97	0.421	0
Spatc1	0	1.24047	0.962	0.392	0
4930512J16Rik	0	1.23376	0.884	0.415	0
2610318N02Rik	0	1.2322	0.993	0.798	0
H1fnt	0	1.22877	0.95	0.563	0
Ccdc57	0	1.22846	0.933	0.394	0
Tctex1d1	0	1.22215	0.935	0.529	0
Psmf1	0	1.21248	0.992	0.871	0
Lrrc57	0	1.21235	0.956	0.402	0
Ube2j1	0	1.20931	0.997	0.888	0
Eif4h	0	1.20613	0.987	0.692	0
Tssk3	0	1.20351	0.985	0.614	0
Fam71e1	0	1.20348	0.996	0.841	0
Reep6	0	1.20009	0.973	0.588	0
Dbil5	0	1.19884	1	0.993	0
Cst8	0	1.19686	0.971	0.604	0
Actrt2	0	1.19272	0.935	0.643	0
Bpifa3	0	1.18847	0.94	0.341	0
Vasp	0	1.18631	0.974	0.534	0
Iqcf4	0	1.18463	0.995	0.715	0
Clpb	0	1.18444	0.99	0.69	0
Fscn3	0	1.18134	0.94	0.38	0
1110017D15Rik	0	1.18119	0.989	0.85	0
Ppp1r2-ps7	0	1.1805	0.793	0.419	0
Rnf133	0	1.17823	0.928	0.496	0
4930503B20Rik	0	1.17239	0.935	0.516	0
Herpud1	0	1.17149	0.973	0.516	0
Gm9999	0	1.17036	1	0.962	0
1700020A23Rik	0	1.16885	0.944	0.353	0
Cdv3	0	1.16606	0.97	0.686	0
Txndc2	0	1.16519	0.955	0.522	0
Znrf4	0	1.16061	1	0.802	0
Spert	0	1.1592	0.996	0.665	0
Ccdc54	0	1.15661	0.969	0.655	0
Spem2	0	1.15316	0.934	0.429	0
Gm16279	0	1.15245	0.912	0.339	0
Zfp706	0	1.15055	0.984	0.731	0
Csnk1g2	0	1.14729	0.958	0.499	0
Smim23	0	1.14712	0.968	0.509	0
Agpat2	0	1.14305	0.955	0.371	0
Itpr3os	0	1.13886	0.918	0.356	0
Spata6	0	1.13549	0.996	0.945	0
Cdkn1c	0	1.12546	0.923	0.378	0
Pkib	0	1.12055	0.981	0.664	0
Rnf138	0	1.11463	1	0.947	0
1700020G17Rik	0	1.11369	0.928	0.41	0
Gm4665	0	1.1134	0.798	0.399	0
Bzw1	0	1.11063	0.973	0.551	0
Tex46	0	1.10259	0.916	0.314	0
Odf2	0	1.08479	1	0.974	0
1700019M22Rik	0	1.08161	0.888	0.711	0
Glrx2	0	1.07871	0.962	0.533	0
1700095K22Rik	0	1.07768	0.908	0.377	0
Iqcf1	0	1.07184	0.889	0.641	0
1700034G24Rik	0	1.06868	0.893	0.319	0
Akap1	0	1.06733	0.948	0.461	0
Osbp2	0	1.06525	0.964	0.622	0
Fam71d	0	1.06297	0.957	0.626	0
Arl9	0	1.06009	0.895	0.295	0
1700031P21Rik	0	1.0579	0.977	0.639	0
Slfnl1	0	1.05673	0.929	0.438	0
Tspan6	0	1.05373	0.914	0.362	0
Morn3	0	1.0529	0.977	0.542	0
Gpi1	0	1.04909	0.96	0.515	0
2810408A11Rik	0	1.04787	0.942	0.48	0
Isg20l2	0	1.0384	0.908	0.361	0
1700042G07Rik	0	1.03706	0.907	0.438	0
BC106175	0	1.03506	0.981	0.659	0
Dcun1d1	0	1.03349	0.994	0.757	0
Hspa1l	0	1.03316	0.862	0.373	0
Skp2	0	1.03289	0.891	0.325	0
1700003F12Rik	0	1.02906	0.997	0.796	0
Rcc1	0	1.02751	0.918	0.432	0
Asb17	0	1.0259	0.911	0.482	0
Cby3	0	1.02376	0.785	0.257	0
Ccsap	0	1.02178	0.893	0.314	0
Ppp2r2b	0	1.01918	0.867	0.269	0
4930570D08Rik	0	1.0142	0.868	0.287	0
Nt5c1b	0	1.01233	0.987	0.719	0
Chn2	0	1.01211	0.917	0.606	0
Ms4a5	0	1.00885	0.988	0.774	0
Bag1	0	1.00775	0.995	0.893	0
Fam134b	0	1.00749	0.861	0.278	0
Agpat3	0	1.00436	0.986	0.779	0
Hook1	0	1.00398	0.984	0.716	0
Acsl1	0	1.00383	0.951	0.572	0
1700019D03Rik	0	1.00323	0.998	0.786	0
Eif1	0	1.00268	1	0.999	0
Kif2c	0	1.0018	0.941	0.49	0

## Sheet: SCs
gene_id	p_val	avg_logFC	pct.1	pct.2	p_val_adj
Defb19	0	4.00973	0.998	0.308	0
Ctsl	0	3.94259	0.932	0.122	0
Clu	0	3.89089	0.927	0.141	0
Cst12	0	3.84019	0.991	0.103	0
Cst9	0	3.43541	0.973	0.065	0
mt-Nd1	0	3.27982	1	0.58	0
Defb36	0	3.10553	0.965	0.072	0
Sparc	0	2.99705	0.906	0.102	0
mt-Nd2	0	2.98359	0.998	0.379	0
mt-Co1	0	2.96935	1	0.518	0
Sin3b	0	2.88155	0.997	0.536	0
1700011M02Rik	0	2.88061	0.975	0.048	0
Wfdc10	0	2.82424	0.885	0.037	0
Amhr2	0	2.82031	0.915	0.057	0
mt-Cytb	0	2.80637	0.999	0.57	0
Ldhb	0	2.74916	0.954	0.071	0
Tmem184a	0	2.71611	0.927	0.046	0
mt-Nd4	0	2.68836	0.999	0.458	0
mt-Nd5	0	2.66571	0.998	0.366	0
Etd	0	2.63214	0.958	0.041	0
1700018G05Rik	0	2.63014	0.951	0.037	0
Gm9112	0	2.62736	0.945	0.045	0
Tmsb4x	0	2.53323	0.998	0.314	0
Aard	0	2.49708	0.964	0.035	0
Chchd10	0	2.47739	0.971	0.13	0
Tsx	0	2.46996	0.937	0.033	0
Hspb1	0	2.41971	0.927	0.056	0
Gm28438	0	2.40116	0.977	0.22	0
Cldn11	0	2.40113	0.862	0.017	0
Tuba1a	0	2.38039	0.877	0.04	0
Inha	0	2.36807	0.868	0.043	0
mt-Rnr2	0	2.33677	1	0.947	0
Cycs	0	2.31316	0.933	0.094	0
Gm2a	0	2.31152	0.904	0.291	0
Rhox8	0	2.30871	0.898	0.023	0
Gm3880	0	2.26503	0.876	0.029	0
Gsta4	0	2.20752	0.938	0.114	0
Gatm	0	2.20364	0.937	0.031	0
Creg1	0	2.20257	0.868	0.051	0
Slc25a4	0	2.14465	0.878	0.055	0
Cst3	0	2.14237	0.932	0.176	0
Tslrn1	0	2.12357	0.795	0.03	0
Gstm6	0	2.1117	0.872	0.036	0
Prdx2	0	2.07475	0.921	0.078	0
Defb45	0	2.07233	0.785	0.048	0
Susd3	0	2.06123	0.871	0.049	0
Maged1	0	2.05837	0.823	0.075	0
Qpct	0	2.04565	0.797	0.011	0
Cited1	0	2.02636	0.92	0.063	0
Psma7	0	2.00493	0.95	0.206	0
Gstm7	0	2.00341	0.905	0.038	0
Akr1b8	0	1.97438	0.873	0.044	0
Eppin	0	1.9694	0.818	0.097	0
8030411F24Rik	0	1.95512	0.784	0.017	0
Laptm4b	0	1.93017	0.844	0.167	0
Atp6v0e	0	1.92735	0.932	0.196	0
Slc25a5	0	1.86513	0.886	0.077	0
Chchd2	0	1.85807	0.972	0.446	0
1810058I24Rik	0	1.82881	0.902	0.196	0
4933402E13Rik	0	1.82315	0.82	0.011	0
Dmrtc1a	0	1.82306	0.88	0.112	0
mt-Rnr1	0	1.79379	0.989	0.579	0
Bex4	0	1.75976	0.836	0.04	0
Gapdh	0	1.75767	0.915	0.18	0
Gstm2	0	1.73931	0.965	0.134	0
Apoa2	0	1.72728	0.644	0.015	0
1500011B03Rik	0	1.72348	0.877	0.105	0
Serpina5	0	1.69792	0.774	0.038	0
Cd302	0	1.69023	0.746	0.038	0
Marcksl1	0	1.68799	0.862	0.056	0
Gamt	0	1.67999	0.844	0.038	0
Tuba1b	0	1.64374	0.831	0.085	0
Psap	0	1.63532	0.75	0.055	0
Gnas	0	1.63381	0.881	0.223	0
Vim	0	1.60974	0.817	0.047	0
Itm2b	0	1.59842	0.921	0.492	0
4930550L24Rik	0	1.59024	0.826	0.088	0
Clic1	0	1.58069	0.777	0.084	0
Mgst1	0	1.57576	0.798	0.062	0
Serpina3a	0	1.57022	0.532	0.03	0
Cpe	0	1.57	0.753	0.033	0
G3bp2	0	1.5532	0.816	0.194	0
Cyb5a	0	1.55187	0.844	0.121	0
Ndufa1	0	1.55094	0.876	0.157	0
Tubb5	0	1.54877	0.79	0.044	0
Slc52a3	0	1.54762	0.71	0.008	0
Sdc4	0	1.54563	0.797	0.023	0
Ppt1	0	1.51561	0.948	0.606	0
Mat2a	0	1.51267	0.791	0.109	0
Aqp8	0	1.51212	0.4	0.007	0
Hsp90b1	0	1.50719	0.84	0.394	0
Ssr2	0	1.50657	0.827	0.178	0
Dbi	0	1.48795	0.867	0.313	0
Itm2c	0	1.48776	0.744	0.074	0
Atp1b1	0	1.4857	0.716	0.022	0
Atp1a1	0	1.48347	0.741	0.031	0
Tubb3	0	1.47203	0.698	0.053	0
Myl9	0	1.46521	0.753	0.035	0
Mif	0	1.46408	0.882	0.275	0
Hspa8	0	1.45093	0.741	0.111	0
Npc2	0	1.44824	0.815	0.165	0
Lgals1	6.01541e-94	1.44807	0.659	0.535	1.68383e-89
Smim1	0	1.44668	0.715	0.032	0
Reep1	0	1.44432	0.763	0.045	0
Tmed3	0	1.44149	0.754	0.089	0
Cited2	0	1.44095	0.692	0.018	0
Mum1l1	0	1.43854	0.719	0.027	0
Rhox5	0	1.43785	0.527	0.009	0
Nfkbia	0	1.43175	0.748	0.035	0
Clec12b	0	1.43084	0.758	0.008	0
Hist1h2bc	0	1.42805	0.724	0.106	0
Lgmn	0	1.42767	0.671	0.042	0
Alad	0	1.42379	0.794	0.1	0
Atox1	0	1.42358	0.901	0.401	0
Espn	0	1.42245	0.68	0.05	0
Cdk5	0	1.4196	0.753	0.027	0
Med10	0	1.41628	0.944	0.57	0
Maged2	0	1.41407	0.705	0.028	0
Wfdc1	0	1.40211	0.494	0.007	0
Anxa2	0	1.40099	0.795	0.173	0
Fuca1	0	1.39998	0.87	0.469	0
Ndufa4	0	1.39225	0.877	0.124	0
Tpd52l1	0	1.39069	0.746	0.031	0
Mgarp	0	1.39008	0.667	0.032	0
Fxyd6	0	1.38548	0.727	0.027	0
Prdx6	0	1.38473	0.936	0.584	0
Cd151	0	1.38301	0.745	0.102	0
Mfge8	0	1.38202	0.582	0.025	0
Pcsk1n	0	1.38182	0.682	0.028	0
Smpx	0	1.37988	0.824	0.18	0
Hsp90ab1	0	1.37958	0.875	0.285	0
Cyb5r1	0	1.37798	0.732	0.023	0
Mmd2	0	1.37106	0.759	0.028	0
1810037I17Rik	0	1.36803	0.842	0.248	0
Tst	0	1.36217	0.724	0.03	0
Tceal9	0	1.36098	0.809	0.051	0
Arl6ip1	0	1.35717	0.814	0.257	0
Creb3	0	1.35116	0.741	0.074	0
Derl3	0	1.34426	0.73	0.068	0
S100a11	0	1.3374	0.678	0.054	0
Cidea	0	1.33495	0.442	0.005	0
Coro1b	0	1.3294	0.75	0.192	0
Pdia5	0	1.32748	0.682	0.015	0
Bcat2	0	1.3265	0.755	0.03	0
Sod3	0	1.32276	0.618	0.024	0
Scd2	0	1.31605	0.696	0.03	0
Polr2l	0	1.31284	0.87	0.322	0
Sfr1	0	1.30689	0.814	0.222	0
Cadm1	0	1.3054	0.738	0.211	0
Map1lc3b	0	1.30107	0.858	0.29	0
Cox8a	0	1.30051	0.849	0.129	0
Akr1a1	0	1.29853	0.814	0.13	0
Sys1	0	1.29496	0.723	0.095	0
Ucp2	0	1.29327	0.737	0.041	0
Nenf	0	1.29257	0.779	0.091	0
Gpx1	0	1.29115	0.814	0.089	0
Sec62	0	1.28549	0.754	0.147	0
Slc30a2	0	1.2802	0.663	0.018	0
Nt5c3	0	1.27961	0.718	0.027	0
Nr0b1	0	1.27789	0.625	0.01	0
Yipf1	1.55781e-303	1.27345	0.569	0.167	4.36061e-299
Fth1	0	1.27234	0.965	0.653	0
Cfl1	0	1.27137	0.894	0.365	0
Slc3a2	0	1.26733	0.724	0.127	0
Ormdl3	0	1.2671	0.803	0.203	0
Cdc42	0	1.2657	0.792	0.134	0
Mdh1	0	1.25886	0.759	0.063	0
Isyna1	0	1.25872	0.913	0.585	0
Rpl14	0	1.25579	0.929	0.279	0
Gnai2	0	1.25254	0.739	0.107	0
Ptgr1	0	1.25219	0.624	0.029	0
Kif5b	0	1.25162	0.707	0.054	0
Gpm6b	0	1.2511	0.556	0.004	0
Unc119	0	1.24815	0.732	0.042	0
Slc7a4	0	1.24564	0.632	0.056	0
Tmem50a	0	1.24504	0.722	0.073	0
Hspa5	0	1.24409	0.808	0.351	0
Lpar3	0	1.23138	0.671	0.015	0
Gadd45g	0	1.22612	0.544	0.03	0
Arpc1b	0	1.22488	0.759	0.084	0
Manf	0	1.21941	0.89	0.411	0
Mesd	0	1.21794	0.79	0.334	0
P2rx2	0	1.21352	0.548	0.07	0
Aldh2	0	1.2102	0.748	0.049	0
Lsr	0	1.20551	0.656	0.016	0
Psmd7	0	1.20515	0.779	0.242	0
Gstp1	0	1.20451	0.697	0.029	0
Hadh	0	1.20085	0.722	0.032	0
Ndufb11	0	1.19789	0.732	0.072	0
Timp2	0	1.19769	0.877	0.489	0
Pdia3	9.90278e-274	1.19279	0.815	0.433	2.77199e-269
Ywhab	0	1.19054	0.782	0.184	0
Cd81	0	1.18024	0.694	0.085	0
Tmem14c	0	1.17736	0.708	0.068	0
Calr	0	1.17656	0.763	0.323	0
Hnrnpa2b1	0	1.17566	0.82	0.308	0
Ywhah	0	1.17501	0.707	0.056	0
Gm14569	0	1.1736	0.635	0.005	0
Aplp2	0	1.17313	0.678	0.144	0
Gstm1	0	1.171	0.954	0.191	0
Gas6	0	1.16965	0.544	0.022	0
Ptgds	0	1.16493	0.829	0.178	0
Tmem59	0	1.16217	0.713	0.152	0
Fuca2	0	1.15581	0.632	0.008	0
Nudc	0	1.15211	0.774	0.133	0
Jtb	0	1.15145	0.701	0.055	0
Atp6v0b	0	1.15122	0.719	0.133	0
Mrps17	0	1.1498	0.713	0.14	0
Top1	0	1.14807	0.69	0.13	0
Cox14	0	1.14718	0.75	0.116	0
Hmgb3	0	1.14335	0.655	0.05	0
Malat1	4.65996e-262	1.14019	0.692	0.281	1.30442e-257
Ier2	0	1.13574	0.577	0.031	0
Txn1	0	1.13274	0.721	0.081	0
Fam213a	0	1.13025	0.722	0.174	0
2024-03-02	0	1.12983	0.795	0.214	0
Spint2	0	1.12952	0.811	0.346	0
Pomp	0	1.12931	0.785	0.215	0
Aldh7a1	0	1.12814	0.68	0.032	0
Hmg20b	0	1.12748	0.66	0.039	0
Gja1	0	1.1229	0.664	0.1	0
Glb1l3	7.83767e-218	1.12101	0.636	0.276	2.19392e-213
Cmas	0	1.12064	0.675	0.032	0
Cltb	0	1.11988	0.685	0.023	0
Uchl1	0	1.11932	0.523	0.123	0
Cox6b1	0	1.11487	0.82	0.184	0
Acsbg1	0	1.11254	0.724	0.044	0
Med19	0	1.11204	0.74	0.154	0
Gm2044	0	1.11	0.521	0.008	0
Mrps6	0	1.10687	0.706	0.108	0
F11r	0	1.09929	0.632	0.021	0
Hmgn5	0	1.09871	0.608	0.015	0
Ppib	0	1.09823	0.705	0.133	0
Bik	0	1.09657	0.554	0.017	0
Tmem114	0	1.09432	0.62	0.007	0
Rbbp4	0	1.09192	0.798	0.239	0
Id2	0	1.09191	0.568	0.028	0
Prdx3	0	1.09167	0.705	0.033	0
Dnajc8	0	1.08999	0.777	0.209	0
S100a1	0	1.08504	0.282	0.029	0
Psmb3	0	1.08309	0.832	0.278	0
Slmap	0	1.08015	0.66	0.053	0
Ebp	0	1.07919	0.634	0.022	0
Ttyh1	0	1.0727	0.635	0.024	0
2010204K13Rik	0	1.07244	0.541	0.012	0
Alas2	0	1.07139	0.426	0.008	0
Mapre1	0	1.0711	0.697	0.119	0
Adipor1	0	1.06811	0.861	0.447	0
1500009L16Rik	0	1.06512	0.631	0.039	0
Gp1bb	0	1.06453	0.602	0.007	0
Dhrs7	0	1.06241	0.555	0.028	0
Ssu72	0	1.06178	0.689	0.099	0
Eif4a1	0	1.06041	0.724	0.156	0
Itpa	0	1.05777	0.673	0.069	0
Ptma	0	1.05747	0.81	0.125	0
Agpat4	0	1.05567	0.581	0.006	0
Rgcc	0	1.05494	0.611	0.096	0
Nhp2	0	1.05455	0.705	0.16	0
Adora1	0	1.04996	0.593	0.005	0
1700027J19Rik	0	1.04806	0.516	0.018	0
Vdac1	0	1.04728	0.652	0.029	0
Tacc1	0	1.0429	0.676	0.071	0
Rbbp7	0	1.03947	0.675	0.065	0
Igfbp7	0	1.03823	0.723	0.189	0
Rsrp1	0	1.03798	0.641	0.137	0
Adk	0	1.03746	0.664	0.069	0
Nxf3	0	1.03707	0.644	0.005	0
Jun	0	1.03401	0.537	0.044	0
Pgrmc1	0	1.02901	0.771	0.167	0
Emc7	0	1.02873	0.756	0.242	0
Gsta2	0	1.02587	0.323	0.015	0
Tsc22d1	0	1.02356	0.797	0.265	0
Lrpap1	0	1.02324	0.621	0.13	0
Gm648	0	1.02239	0.471	0.004	0
Vapa	0	1.02189	0.762	0.266	0
Uqcr11	0	1.02177	0.894	0.461	0
Pla2g7	0	1.02077	0.559	0.08	0
Htatsf1	0	1.0192	0.583	0.029	0
Npl	0	1.01554	0.608	0.013	0
Gm15459	0	1.01434	0.61	0.067	0
Rab11a	0	1.01412	0.861	0.377	0
Rbm39	0	1.01324	0.716	0.23	0
Hist1h1c	0	1.01238	0.523	0.026	0
Aldh9a1	0	1.01108	0.668	0.177	0
Abhd4	1.82307e-288	1.00821	0.808	0.422	5.10313e-284
App	3.07784e-234	1.00464	0.799	0.452	8.6155e-230
Tnni3	9.37244e-221	1.00182	0.39	0.097	2.62353e-216
Sptssa	0	1.00156	0.67	0.084	0
Slc47a2	0	1.00087	0.607	0.064	0

## Sheet: Myeloid Cell
gene_id	p_val	avg_logFC	pct.1	pct.2	p_val_adj
Lyz2	0	3.58397	0.648	0.053	0
Ccl8	0	3.52847	0.31	0.036	0
Wfdc17	0	3.42492	0.564	0.034	0
Ccl12	0	3.02883	0.294	0.021	0
Tmsb4x	0	2.95091	0.834	0.317	0
Cd74	0	2.77287	0.4	0.056	0
C1qc	0	2.66463	0.393	0.014	0
H2-D1	0	2.44335	0.711	0.136	0
Tyrobp	0	2.4	0.633	0.022	0
B2m	0	2.34778	0.74	0.13	0
Selenop	0	2.30314	0.403	0.058	0
Pf4	0	2.25563	0.332	0.01	0
Ctsb	0	2.24222	0.527	0.061	0
Fcer1g	0	2.23007	0.603	0.024	0
Ctss	0	2.20936	0.519	0.011	0
Crip1	0	2.03704	0.495	0.068	0
Ftl1	0	1.99504	0.55	0.075	0
H2-Aa	0	1.91201	0.256	0.017	0
Cbr2	0	1.89138	0.295	0.008	0
C1qa	0	1.87037	0.359	0.008	0
Ctsd	0	1.79038	0.477	0.065	0
Cd209f	0	1.65746	0.18	0.005	0
Cyba	0	1.63843	0.56	0.024	0
Lgmn	0	1.62864	0.384	0.046	0
Ifitm2	0	1.62622	0.552	0.056	0
Grn	0	1.6009	0.405	0.033	0
Gpx1	0	1.59621	0.567	0.093	0
Ifi27l2a	0	1.57419	0.444	0.017	0
Ccl7	0	1.54957	0.223	0.005	0
Cd52	0	1.53952	0.425	0.017	0
Retnlg	0	1.53613	0.191	0.014	0
Cd68	0	1.49448	0.412	0.008	0
Ms4a7	0	1.47252	0.306	0.003	0
Ly6e	0	1.44141	0.49	0.062	0
Mrc1	0	1.37049	0.325	0.013	0
Ctsc	0	1.34619	0.395	0.013	0
Arpc1b	0	1.34405	0.526	0.088	0
Rpl10	0	1.31526	0.559	0.107	0
Srgn	0	1.27689	0.495	0.092	0
Hexb	0	1.26504	0.363	0.016	0
S100a6	0	1.26366	0.396	0.024	0
Emp3	0	1.25312	0.472	0.076	0
Ctsz	0	1.23552	0.397	0.023	0
Ighm	0	1.22531	0.224	0.004	0
Csf1r	0	1.22442	0.377	0.005	0
F13a1	0	1.17568	0.305	0.018	0
Psap	0	1.16104	0.441	0.06	0
Dab2	0	1.14942	0.298	0.007	0
Ms4a6c	0	1.13608	0.391	0.004	0
Ifitm3	0	1.12435	0.396	0.05	0
Rps4x	0	1.11065	0.485	0.055	0
Coro1a	0	1.10984	0.468	0.007	0
Ccl2	0	1.1069	0.223	0.004	0
Clec4n	0	1.09667	0.278	0.004	0
Arhgdib	0	1.09243	0.491	0.019	0
Rpl39	0	1.08352	0.517	0.092	0
Sh3bgrl3	0	1.08302	0.487	0.096	0
Slpi	0	1.07608	0.106	0.004	0
Laptm5	0	1.07509	0.46	0.004	0
Gnai2	0	1.07422	0.536	0.111	0
Pltp	0	1.07048	0.306	0.023	0
Cfp	0	1.06572	0.297	0.006	0
Lcp1	0	1.0654	0.485	0.007	0
Rnase4	0	1.05247	0.319	0.011	0
Ucp2	0	1.04986	0.487	0.045	0
Slfn2	0	1.04915	0.44	0.004	0
Slc25a5	0	1.04766	0.47	0.083	0
Sat1	0	1.04611	0.436	0.022	0
Ccl4	0	1.03431	0.162	0.009	0
Tmem176b	0	1.03012	0.415	0.046	0
Alox5ap	0	1.02052	0.399	0.009	0
Psmb8	0	1.01962	0.419	0.016	0
Tspo	0	1.01741	0.446	0.046	0
Folr2	0	1.0168	0.246	0.003	0
Fcgr2b	0	1.01116	0.328	0.011	0

## Sheet: ECs
gene_id	p_val	avg_logFC	pct.1	pct.2	p_val_adj
Igfbp7	0	4.17615	0.919	0.19	0
Tmsb4x	0	3.52804	0.921	0.318	0
Ly6c1	0	3.4552	0.862	0.023	0
Ifitm3	0	3.44915	0.874	0.048	0
Sparc	0	3.33756	0.9	0.106	0
Mgp	0	3.03565	0.778	0.043	0
B2m	0	3.01639	0.89	0.131	0
Ifitm2	0	2.91917	0.852	0.056	0
H2-D1	0	2.83393	0.856	0.137	0
Ly6e	0	2.8107	0.846	0.061	0
Id3	0	2.77996	0.813	0.02	0
Tm4sf1	0	2.73545	0.819	0.009	0
Cldn5	0	2.72726	0.819	0.015	0
Vim	0	2.72534	0.839	0.051	0
Ier3	0	2.68603	0.77	0.02	0
Ly6a	0	2.57479	0.799	0.022	0
Sparcl1	0	2.45045	0.823	0.031	0
Cd74	0	2.42451	0.573	0.056	0
H2-K1	0	2.41266	0.862	0.231	0
Crip1	0	2.41181	0.785	0.068	0
Selenop	0	2.35808	0.817	0.057	0
Fos	0	2.33018	0.707	0.029	0
Rpl10	0	2.28327	0.854	0.106	0
Jun	0	2.27234	0.764	0.046	0
Rps4x	0	2.27033	0.831	0.054	0
Mal	0	2.26475	0.762	0.006	0
Slc39a8	0	2.26351	0.815	0.116	0
Ctla2a	0	2.26059	0.736	0.005	0
Cd200	0	2.19667	0.778	0.012	0
Lcn2	0	2.19278	0.843	0.191	0
Rpl39	0	2.1777	0.829	0.092	0
Zfp36	0	2.10964	0.648	0.031	0
Rpl36a	0	2.07815	0.827	0.08	0
Pcp4l1	0	2.07541	0.793	0.011	0
Ptn	0	2.05529	0.732	0.003	0
Ier2	0	2.05394	0.72	0.033	0
Car4	0	2.0474	0.575	0.031	0
Pltp	0	2.03639	0.764	0.021	0
Clu	0	2.02789	0.864	0.146	0
Clec2d	0	2.023	0.783	0.017	0
Esam	0	2.00792	0.774	0.004	0
Slc3a2	0	2.00397	0.809	0.13	0
Nfkbia	0	1.95942	0.748	0.039	0
Junb	0	1.93876	0.697	0.037	0
Ehd4	0	1.91993	0.768	0.017	0
Cxcl12	0	1.89287	0.695	0.022	0
Ramp2	0	1.8896	0.772	0.008	0
Eng	0	1.8802	0.774	0.016	0
Sox18	0	1.8793	0.734	0.01	0
Abcg2	0	1.87439	0.76	0.128	0
Id1	0	1.84363	0.679	0.01	0
Hspb1	0	1.82051	0.742	0.062	0
Gpx1	0	1.79783	0.797	0.093	0
Adh1	0	1.77433	0.695	0.026	0
Ptma	0	1.75142	0.833	0.129	0
Cebpd	0	1.73476	0.683	0.045	0
AW112010	0	1.73168	0.701	0.012	0
Itm2a	0	1.71405	0.695	0.01	0
Klf2	0	1.71248	0.648	0.085	0
S100a11	0	1.71175	0.728	0.057	0
Tspan13	0	1.71014	0.756	0.09	0
Egfl7	0	1.67239	0.734	0.036	0
Tagln2	0	1.66867	0.746	0.034	0
Gnai2	0	1.65022	0.772	0.11	0
Ecscr	0	1.6383	0.703	0.004	0
Srgn	0	1.63647	0.756	0.091	0
Tspo	0	1.63541	0.72	0.045	0
Slco1a4	0	1.63402	0.644	0.002	0
Lrg1	0	1.59553	0.4	0.025	0
Tmem252	0	1.5871	0.593	0.002	0
Itm2c	0	1.57066	0.734	0.077	0
Clic1	0	1.55876	0.75	0.089	0
Icam2	0	1.55499	0.711	0.003	0
Abcb1a	0	1.54512	0.705	0.003	0
Scarb1	0	1.53662	0.687	0.131	0
Tgm2	0	1.53021	0.677	0.006	0
Prss23	0	1.52513	0.636	0.029	0
Ndufa4	0	1.51411	0.78	0.129	0
C130074G19Rik	0	1.50169	0.683	0.008	0
Vwf	0	1.49793	0.701	0.022	0
Emcn	0	1.49049	0.63	0.002	0
AU021092	0	1.49029	0.695	0.03	0
Cd9	0	1.47097	0.687	0.03	0
Dusp1	0	1.46662	0.571	0.042	0
Gapdh	0	1.46042	0.799	0.185	0
Clec14a	0	1.4571	0.642	0.002	0
Gng11	0	1.45358	0.657	0.005	0
Cd34	0	1.45286	0.677	0.008	0
Psmb8	0	1.43755	0.703	0.016	0
Mfsd2a	0	1.43681	0.602	0.005	0
Epas1	0	1.4364	0.669	0.013	0
S100a16	0	1.41756	0.679	0.009	0
Cavin3	0	1.40479	0.661	0.007	0
Arpc3	0	1.38321	0.732	0.128	0
Txn1	0	1.3799	0.752	0.084	0
Arpc1b	0	1.37357	0.722	0.088	0
BC028528	0	1.37164	0.591	0.014	0
Fcgr2b	0	1.36497	0.248	0.013	0
Akr1a1	0	1.34628	0.744	0.135	0
S100a13	0	1.34268	0.713	0.114	0
Ptprb	0	1.31821	0.687	0.009	0
Gadd45g	0	1.31607	0.457	0.033	0
Tcf4	0	1.31282	0.697	0.095	0
Mfge8	0	1.30412	0.634	0.028	0
Slc7a5	0	1.28545	0.62	0.044	0
Ctgf	0	1.28256	0.447	0.008	0
Vamp5	0	1.27697	0.646	0.088	0
Cox8a	0	1.27282	0.746	0.134	0
Btg2	0	1.2659	0.573	0.04	0
Gpcpd1	0	1.25237	0.628	0.069	0
H2-Aa	0	1.23879	0.378	0.017	0
Ppib	0	1.238	0.711	0.136	0
Cd81	0	1.22838	0.707	0.089	0
Timp3	0	1.2255	0.636	0.016	0
Sh3bgrl3	0	1.22103	0.652	0.096	0
Sptbn1	0	1.22007	0.661	0.05	0
Tmem50a	0	1.21346	0.675	0.077	0
Sox17	0	1.20267	0.563	0.059	0
Hspa8	0	1.19798	0.675	0.115	0
Igfbp4	0	1.19746	0.553	0.012	0
Cdc42	0	1.19583	0.707	0.138	0
Htra1	0	1.1873	0.516	0.012	0
Emp3	0	1.17818	0.606	0.076	0
Slc2a1	0	1.17362	0.539	0.007	0
Myct1	0	1.16519	0.569	0.002	0
Cd2ap	0	1.16445	0.612	0.038	0
Xbp1	0	1.16244	0.52	0.028	0
Grrp1	0	1.16234	0.565	0.006	0
Anp32a	0	1.16068	0.618	0.048	0
Txnip	0	1.15719	0.65	0.071	0
Tmem88	0	1.15705	0.602	0.009	0
Ptgis	0	1.15559	0.569	0.035	0
Adam15	0	1.15389	0.583	0.02	0
Slc9a3r2	0	1.15356	0.557	0.009	0
Ostf1	0	1.15307	0.604	0.033	0
Slc25a5	0	1.15136	0.722	0.083	0
Vcam1	0	1.12782	0.467	0.053	0
Msn	0	1.10266	0.575	0.01	0
H2-Q4	0	1.09769	0.565	0.014	0
Aldh2	0	1.08732	0.654	0.054	0
Csf2rb	0	1.08358	0.48	0.004	0
H2-Eb1	0	1.08217	0.297	0.024	0
Cox7b	0	1.08077	0.622	0.052	0
Arl6ip5	0	1.08077	0.587	0.021	0
Tmem256	0	1.07749	0.604	0.079	0
Cdh5	0	1.07334	0.569	0.003	0
Ifi47	0	1.07158	0.457	0.005	0
Psme1	0	1.06182	0.596	0.053	0
Tspan4	0	1.06175	0.577	0.029	0
Hprt	0	1.06141	0.616	0.043	0
Tubb5	0	1.06003	0.593	0.05	0
Tuba1b	0	1.05927	0.602	0.091	0
Pecam1	0	1.05499	0.535	0.002	0
Lgals9	0	1.05234	0.539	0.012	0
Plk2	0	1.05086	0.494	0.019	0
Anxa5	0	1.04545	0.579	0.036	0
Atp1b1	0	1.03722	0.543	0.027	0
Gimap6	0	1.0364	0.541	0.002	0
Selenom	0	1.02835	0.571	0.04	0
Ctnnb1	0	1.02752	0.604	0.056	0
Lpar6	0	1.02738	0.484	0.005	0
Mmrn2	0	1.02536	0.563	0.001	0
Csf2rb2	0	1.01888	0.488	0.006	0
Egr1	0	1.01872	0.437	0.019	0
Slc25a4	0	1.01745	0.626	0.062	0
Ncl	0	1.0154	0.728	0.128	0
Srarp	0	1.01273	0.445	0.001	0
Tpm4	0	1.01255	0.551	0.02	0
Rbp1	0	1.01144	0.445	0.035	0
Ifi27	0	1.00879	0.591	0.086	0
Hes1	0	1.00762	0.486	0.025	0
Rhob	0	1.00615	0.518	0.02	0
Cltb	0	1.00514	0.537	0.028	0

## Sheet: LCs
gene_id	p_val	avg_logFC	pct.1	pct.2	p_val_adj
Ptgds	0	4.95422	0.996	0.174	0
Cyp17a1	0	4.87672	0.996	0.082	0
Gstm1	0	4.79373	1	0.189	0
Fabp3	0	4.73631	0.997	0.09	0
Lcn2	0	4.66399	0.996	0.183	0
Hsd3b1	0	4.45264	0.988	0.048	0
Gstm2	0	4.40832	1	0.132	0
Akr1cl	0	4.29142	0.997	0.058	0
Cyp11a1	0	4.09265	0.986	0.049	0
Insl3	0	3.94116	0.997	0.038	0
Agt	0	3.59042	0.991	0.034	0
Bhmt	0	3.54102	0.984	0.024	0
Apoc1	0	3.50466	0.949	0.047	0
Aldh1a1	0	3.47601	0.99	0.045	0
Sult1e1	0	3.4076	0.964	0.022	0
Vcam1	0	3.32599	0.992	0.042	0
Mgst1	0	3.24376	0.994	0.057	0
Hsd3b6	0	3.24168	0.539	0.017	0
Hmgcs2	0	3.20509	0.994	0.033	0
Cstb	0	3.09928	0.989	0.064	0
Fxyd1	0	3.06943	0.992	0.026	0
Tmem176a	0	3.03135	0.99	0.027	0
Acsbg1	0	3.00342	0.992	0.038	0
Ephx1	0	2.99934	0.991	0.018	0
Tmem176b	0	2.99341	0.993	0.035	0
Pld3	0	2.88615	0.988	0.068	0
Serpina5	0	2.85356	0.94	0.033	0
Pgrmc1	0	2.84536	0.994	0.162	0
Ass1	0	2.79084	0.928	0.021	0
Dbi	0	2.75399	0.991	0.31	0
Hsd17b3	0	2.7267	0.966	0.012	0
Susd3	0	2.72272	0.988	0.045	0
Tsc22d1	0	2.71716	0.988	0.261	0
Gpx1	0	2.69956	0.992	0.084	0
Pcolce	0	2.66743	0.986	0.077	0
1110008P14Rik	0	2.65765	0.99	0.248	0
Serpina3a	0	2.61729	0.897	0.023	0
Ly6e	0	2.60651	0.944	0.054	0
Cst3	0	2.59506	0.991	0.173	0
Chchd10	0	2.57908	0.989	0.127	0
Sparc	0	2.54067	0.989	0.098	0
Prdx1	0	2.5151	0.989	0.262	0
Ly6d	0	2.49867	0.328	0.009	0
Clu	0	2.48478	0.992	0.138	0
Apoe	0	2.48388	0.963	0.429	0
B2m	0	2.46784	0.988	0.123	0
Fth1	0	2.46656	0.999	0.652	0
Star	0	2.45746	0.912	0.012	0
Cox6a1	0	2.45274	0.998	0.525	0
AU021092	0	2.44207	0.903	0.022	0
mt-Cytb	0	2.43293	0.999	0.569	0
Slc25a5	0	2.43015	0.985	0.074	0
mt-Nd1	0	2.42684	1	0.579	0
Cd81	0	2.41507	0.982	0.079	0
Klk1b21	0	2.4131	0.595	0.013	0
Tceal9	0	2.40237	0.984	0.047	0
Slc3a2	0	2.40099	0.986	0.121	0
Ces1d	0	2.39115	0.968	0.009	0
Aldh2	0	2.38754	0.988	0.044	0
Serinc3	0	2.35944	0.99	0.495	0
Rpl10	0	2.33668	0.988	0.098	0
Gsta3	0	2.31363	0.945	0.015	0
Mgarp	0	2.30961	0.981	0.026	0
Acaa2	0	2.30399	0.98	0.059	0
Txn1	0	2.30375	0.98	0.075	0
Cox6b1	0	2.30276	0.986	0.18	0
Gsta4	0	2.30112	0.988	0.111	0
Itm2b	0	2.29753	0.995	0.49	0
Cd36	0	2.26278	0.888	0.014	0
mt-Nd4	0	2.19951	0.995	0.457	0
Folr1	0	2.18562	0.963	0.017	0
Cox8a	0	2.18166	0.988	0.125	0
Ldhb	0	2.17464	0.983	0.069	0
Msmo1	0	2.16019	0.957	0.021	0
Idh1	0	2.15863	0.973	0.054	0
Me1	0	2.11919	0.988	0.339	0
Ndufa4	0	2.09365	0.979	0.121	0
Ndufa1	0	2.08708	0.976	0.154	0
Scd2	0	2.07799	0.958	0.025	0
Prlr	0	2.07295	0.961	0.006	0
Uqcr10	0	2.07279	0.996	0.613	0
Defb19	0	2.069	0.993	0.306	0
Ifi27	0	2.05312	0.975	0.076	0
mt-Nd5	0	2.04028	0.99	0.365	0
Klk1b27	0	2.02949	0.522	0.012	0
Malat1	0	2.0294	0.958	0.277	0
Psma7	0	2.00796	0.993	0.204	0
Cyb5a	0	1.99265	0.965	0.117	0
Fdx1	0	1.98777	0.98	0.311	0
Emp3	0	1.98768	0.9	0.067	0
Adh5	0	1.98481	0.958	0.043	0
Klk1b24	0	1.97961	0.598	0.006	0
Atp5g3	0	1.97656	0.987	0.24	0
mt-Nd2	0	1.96948	0.997	0.378	0
Mdh1	0	1.96897	0.968	0.058	0
mt-Co1	0	1.96855	0.996	0.517	0
Tst	0	1.94828	0.933	0.026	0
Ndufb11	0	1.92824	0.966	0.067	0
Tecr	0	1.9235	0.976	0.19	0
Lrg1	0	1.91524	0.759	0.017	0
Hist1h2bc	0	1.90153	0.953	0.101	0
Igfbp7	0	1.89331	0.913	0.184	0
Etfa	0	1.88928	0.971	0.084	0
Selenop	0	1.88611	0.939	0.049	0
Acadl	0	1.87064	0.955	0.031	0
Fam213a	0	1.86857	0.931	0.17	0
Ctsb	0	1.86171	0.953	0.053	0
Zmat5	0	1.8524	0.887	0.262	0
Mettl26	0	1.84582	0.977	0.314	0
Pon3	0	1.84221	0.929	0.008	0
Rarres1	0	1.83446	0.724	0.012	0
Prdx2	0	1.82936	0.956	0.076	0
Amy1	0	1.82769	0.866	0.011	0
Rpl39	0	1.82691	0.972	0.083	0
Chchd2	0	1.81821	0.994	0.444	0
Echs1	0	1.81617	0.956	0.028	0
Ftl1	0	1.81513	0.95	0.067	0
Sec61b	0	1.79339	0.961	0.214	0
Slc25a3	0	1.78319	0.986	0.365	0
Spink4	0	1.77023	0.792	0.029	0
Mrap	0	1.75912	0.868	0.005	0
1500009L16Rik	0	1.75771	0.843	0.034	0
Polr2l	0	1.74387	0.981	0.319	0
Uqcr11	0	1.74062	0.99	0.458	0
Gpt2	0	1.74006	0.918	0.01	0
Dhrs7	0	1.73586	0.941	0.021	0
Rps4x	0	1.73444	0.968	0.046	0
Elovl5	0	1.73043	0.935	0.036	0
Reep5	0	1.73031	0.94	0.118	0
Cpe	0	1.72844	0.933	0.029	0
Cyp21a1	0	1.72404	0.575	0.014	0
Gapdh	0	1.72358	0.973	0.178	0
Cox7b	0	1.72031	0.941	0.043	0
Myl12b	0	1.7198	0.969	0.23	0
Adh1	0	1.71217	0.825	0.019	0
Saa3	3.99847e-209	1.70598	0.184	0.026	1.11925e-204
Txnip	0	1.70278	0.895	0.063	0
Tmem205	0	1.67713	0.988	0.533	0
Acadm	0	1.67696	0.915	0.026	0
Gstk1	0	1.67174	0.901	0.011	0
Fdxr	0	1.67138	0.925	0.067	0
Slc29a1	0	1.661	0.908	0.106	0
Creg1	0	1.65862	0.945	0.048	0
Hadh	0	1.65859	0.94	0.027	0
Ech1	0	1.64763	0.963	0.346	0
Acat1	0	1.63694	0.944	0.068	0
Gnas	0	1.62948	0.949	0.22	0
Psmb3	0	1.62257	0.972	0.275	0
Wnt6	0	1.62251	0.893	0.022	0
Ssr4	0	1.61633	0.909	0.055	0
Ifitm2	0	1.61614	0.753	0.051	0
Hspe1	0	1.60983	0.946	0.112	0
Cmbl	0	1.60765	0.889	0.01	0
Rbbp7	0	1.60757	0.93	0.06	0
Inha	0	1.60319	0.837	0.042	0
Akr1a1	0	1.60307	0.955	0.127	0
Fads1	0	1.59855	0.868	0.015	0
Pank1	0	1.59246	0.872	0.032	0
Hsp90ab1	0	1.57843	0.981	0.282	0
Ctsd	0	1.5586	0.913	0.057	0
Ppp1r14a	0	1.55473	0.824	0.028	0
Slc25a4	0	1.54682	0.941	0.053	0
Tmem35a	0	1.54322	0.879	0.012	0
Prdx3	0	1.54185	0.908	0.029	0
Tmem50a	0	1.53977	0.94	0.068	0
Ift20	0	1.53744	0.955	0.235	0
Scpep1	0	1.53577	0.915	0.044	0
Lhcgr	0	1.53537	0.838	0.003	0
Hsd17b10	0	1.53113	0.901	0.022	0
Retsat	0	1.51284	0.832	0.013	0
Aes	0	1.51002	0.899	0.043	0
Selenbp1	0	1.50077	0.894	0.013	0
Cox6c	0	1.49539	0.997	0.582	0
Sqstm1	0	1.49371	0.936	0.128	0
Mmd2	0	1.49161	0.868	0.025	0
Cd47	0	1.49044	0.906	0.048	0
Ppib	0	1.47974	0.939	0.128	0
Tmem59	0	1.47918	0.94	0.147	0
Anxa5	0	1.47812	0.897	0.027	0
Ly6k	4.62689e-08	1.46986	0.202	0.312	0.00129516
Tmed3	0	1.4634	0.875	0.086	0
Iscu	0	1.46047	0.946	0.272	0
Cox14	0	1.46018	0.926	0.112	0
Tkt	0	1.45307	0.893	0.061	0
Bnip3	0	1.44513	0.864	0.051	0
Tspo	0	1.44351	0.849	0.038	0
Sec62	0	1.44274	0.94	0.143	0
Psme1	0	1.44271	0.917	0.044	0
Cited1	0	1.44255	0.889	0.062	0
Ndufc2	0	1.44069	0.946	0.213	0
Nenf	0	1.43998	0.904	0.087	0
Prcd	0	1.43707	0.839	0.014	0
Mylk	0	1.4365	0.612	0.052	0
Rpl14	0	1.4319	0.988	0.277	0
Gamt	0	1.43184	0.91	0.036	0
H2-D1	0	1.42578	0.873	0.131	0
Ppia	0	1.42157	0.99	0.551	0
Cpq	0	1.42147	0.892	0.05	0
Rnh1	0	1.41145	0.886	0.041	0
Phyh	0	1.39867	0.882	0.014	0
Atp5a1	0	1.39644	0.977	0.347	0
Thrsp	0	1.39576	0.668	0.005	0
Eci1	0	1.39451	0.876	0.021	0
Ndufs8	0	1.39111	0.93	0.241	0
Cd151	0	1.38717	0.894	0.098	0
Ptgr1	0	1.38187	0.835	0.024	0
Mcrip2	0	1.37893	0.835	0.032	0
Nucb2	0	1.37867	0.856	0.059	0
H2-K1	0	1.3726	0.879	0.226	0
Rbp1	0	1.37203	0.818	0.026	0
Hint1	0	1.37153	0.996	0.619	0
Pja1	0	1.36275	0.872	0.183	0
Gstm6	0	1.35712	0.704	0.037	0
Lamp2	0	1.35169	0.9	0.122	0
Ggh	0	1.34543	0.863	0.027	0
Atp6v0e	0	1.34527	0.916	0.194	0
Eci2	0	1.33913	0.869	0.023	0
Psme2	0	1.33612	0.878	0.048	0
Fkbp2	0	1.33589	0.883	0.103	0
Mdh2	0	1.33338	0.927	0.135	0
Copz2	0	1.33242	0.832	0.009	0
Tmem256	0	1.32958	0.873	0.07	0
Rpl36a	0	1.32822	0.93	0.072	0
Rps3	0	1.32731	0.986	0.382	0
Cnpy2	0	1.31773	0.857	0.029	0
Alas1	0	1.31453	0.745	0.139	0
Taldo1	0	1.31386	0.899	0.068	0
Hmgcs1	0	1.31323	0.82	0.111	0
Atox1	0	1.3082	0.955	0.399	0
Ndrg2	0	1.30635	0.829	0.023	0
Rnf130	0	1.30573	0.845	0.03	0
Ccs	0	1.30433	0.91	0.22	0
Idh3g	0	1.30363	0.865	0.071	0
Sult1a1	0	1.29946	0.81	0.011	0
Dynlrb1	0	1.2992	0.889	0.085	0
Cycs	0	1.29583	0.897	0.093	0
Anxa2	0	1.29528	0.891	0.171	0
Serpinb1a	0	1.29385	0.798	0.007	0
Dhcr7	0	1.29383	0.784	0.02	0
Atraid	0	1.28845	0.838	0.04	0
Tmem14c	0	1.28721	0.857	0.064	0
Sod3	0	1.28442	0.833	0.02	0
Ogn	0	1.28436	0.553	0.008	0
Npc2	0	1.28434	0.881	0.163	0
Fads2	0	1.28383	0.75	0.008	0
Pgap2	0	1.28365	0.893	0.176	0
Bcat2	0	1.28333	0.839	0.027	0
Cope	0	1.28227	0.882	0.168	0
Gm28438	0	1.27562	0.958	0.218	0
Mif	0	1.27424	0.944	0.273	0
Atp5j	0	1.27232	0.991	0.603	0
Atp1a1	0	1.26864	0.829	0.028	0
Sptssa	0	1.26507	0.867	0.08	0
Ebp	0	1.26499	0.778	0.018	0
Oat	0	1.25931	0.85	0.044	0
Crtap	0	1.25591	0.862	0.072	0
Ndufa6	0	1.2536	0.988	0.559	0
Vamp8	0	1.25306	0.837	0.028	0
Grhpr	0	1.23921	0.817	0.019	0
Ddrgk1	0	1.23694	0.889	0.219	0
Hao2	0	1.23403	0.759	0.002	0
Sdhb	0	1.23188	0.963	0.482	0
Uqcrb	0	1.23149	0.979	0.398	0
Psmb1	0	1.23142	0.957	0.291	0
Bst2	0	1.23139	0.81	0.032	0
Atp5j2	0	1.22202	0.985	0.602	0
Ndufb9	0	1.21563	0.959	0.429	0
Ndufb6	0	1.21498	0.949	0.303	0
Rps27l	0	1.20974	0.973	0.455	0
Emc7	0	1.20741	0.923	0.238	0
Glmp	0	1.20537	0.805	0.019	0
S100a1	0	1.20461	0.802	0.021	0
Hspd1	0	1.20266	0.84	0.047	0
Tspan8	0	1.20195	0.732	0.013	0
Dpm3	0	1.20161	0.812	0.05	0
Timp2	0	1.196	0.936	0.488	0
Cxcl12	0	1.19512	0.716	0.016	0
Bpifb5	0	1.19383	0.634	0.011	0
Gstm7	0	1.19189	0.791	0.038	0
Serpina3c	0	1.19003	0.78	0.003	0
Tmem147	0	1.18853	0.916	0.307	0
Sdf4	0	1.18821	0.889	0.238	0
Atp5h	0	1.18647	0.997	0.852	0
Nsdhl	0	1.1836	0.821	0.108	0
C2	0	1.18257	0.782	0.011	0
Rpl27	0	1.1809	0.984	0.519	0
Myl6	0	1.18042	0.903	0.258	0
Hsd17b12	0	1.17864	0.8	0.029	0
Aldh1l1	0	1.17856	0.798	0.03	0
Hspa8	0	1.17494	0.901	0.107	0
Rps14	0	1.17338	0.994	0.699	0
Rps2	0	1.17213	0.98	0.667	0
Qdpr	0	1.17192	0.802	0.047	0
Cd59a	0	1.16648	0.882	0.204	0
Romo1	0	1.16639	0.965	0.489	0
Slc7a8	0	1.16516	0.772	0.007	0
Nat8	0	1.16287	0.613	0.042	0
Smim1	0	1.16	0.796	0.03	0
Laptm4a	0	1.15908	1	0.86	0
Rpl11	0	1.15898	0.998	0.908	0
Cd302	0	1.1589	0.798	0.036	0
Atp5b	0	1.15402	0.993	0.588	0
Cp	0	1.15355	0.687	0.013	0
Ccdc107	0	1.14892	0.789	0.037	0
Tmem86a	0	1.14667	0.79	0.028	0
Amhr2	0	1.14538	0.812	0.056	0
Swi5	0	1.1445	0.984	0.639	0
Psma2	0	1.14284	0.888	0.168	0
Lamtor4	0	1.14196	0.833	0.075	0
Hacd2	0	1.14132	0.893	0.332	0
Maged2	0	1.13736	0.791	0.025	0
Rps27a	0	1.13709	0.992	0.414	0
Cyc1	0	1.13413	0.865	0.136	0
Gsta2	0	1.13102	0.282	0.015	0
Gpha2	0	1.12944	0.614	0.002	0
Fxyd6	0	1.12769	0.681	0.027	0
Ndufb3	0	1.12759	0.901	0.247	0
Brk1	0	1.12694	0.885	0.162	0
Ubl5	0	1.11683	0.976	0.62	0
Pomp	0	1.11551	0.864	0.213	0
Cdc42	0	1.11479	0.874	0.131	0
Txndc17	0	1.11331	0.826	0.115	0
Jtb	0	1.11129	0.805	0.052	0
Pdlim2	0	1.11093	0.732	0.006	0
Hspa5	0	1.11053	0.955	0.348	0
Iah1	0	1.10349	0.788	0.061	0
Arpc1b	0	1.10314	0.834	0.081	0
Esd	0	1.10263	0.801	0.049	0
Tpd52l1	0	1.10164	0.804	0.029	0
Prdx5	0	1.09973	0.922	0.32	0
Ctsh	0	1.09833	0.591	0.011	0
Cyp51	0	1.0975	0.803	0.154	0
Ivd	0	1.09737	0.767	0.024	0
Park7	0	1.09598	0.929	0.364	0
Rps3a1	0	1.09464	0.939	0.364	0
Bphl	0	1.09304	0.771	0.079	0
Rbx1	0	1.09192	0.937	0.262	0
Ppp1ca	0	1.09127	0.817	0.06	0
Commd6	0	1.08975	0.801	0.082	0
Mpv17l2	0	1.08771	0.744	0.031	0
Ebpl	0	1.08487	0.76	0.023	0
Ren1	0	1.0825	0.433	0.004	0
Hist1h1c	0	1.07985	0.707	0.022	0
Psmb2	0	1.07981	0.899	0.24	0
Igfbp6	0	1.07422	0.62	0.02	0
Decr1	0	1.07368	0.806	0.117	0
Aldh9a1	0	1.07363	0.821	0.173	0
Rex1bd	0	1.07359	0.851	0.22	0
Acadvl	0	1.0717	0.768	0.051	0
Alad	0	1.06967	0.786	0.098	0
Smdt1	0	1.0671	0.889	0.248	0
Rnaset2a	0	1.06299	0.765	0.038	0
Ndufa3	0	1.06089	0.956	0.544	0
Nat8f5	0	1.06054	0.553	0.002	0
Uqcrh	0	1.06001	0.965	0.529	0
1500011B03Rik	0	1.05933	0.761	0.105	0
mt-Rnr1	0	1.05917	0.958	0.578	0
Aldh1b1	0	1.05827	0.713	0.008	0
Rpl9	0	1.05674	0.978	0.603	0
1810037I17Rik	0	1.05665	0.879	0.246	0
Gstp1	0	1.05621	0.751	0.027	0
Acadsb	0	1.05431	0.758	0.018	0
Ndufs3	0	1.05187	0.918	0.367	0
Nat8f1	0	1.05103	0.679	0.012	0
Rps10	0	1.04941	0.979	0.604	0
Rpl7	0	1.04903	0.976	0.594	0
Rps21	0	1.04832	0.978	0.484	0
Rack1	0	1.04736	0.893	0.204	0
Atp5f1	0	1.04426	0.942	0.405	0
Cdk2ap2	0	1.04384	0.756	0.046	0
Nedd4	0	1.04315	0.785	0.04	0
Pfn1	0	1.0417	0.945	0.279	0
Mcee	0	1.03853	0.726	0.022	0
Ctsl	0	1.03601	0.912	0.121	0
Serping1	0	1.0332	0.628	0.025	0
Hpgd	0	1.0313	0.688	0.029	0
Atp5d	0	1.03098	0.945	0.4	0
Sec13	0	1.03054	0.843	0.173	0
Ndufa11	0	1.02848	0.959	0.371	0
Tmco1	0	1.02817	0.856	0.293	0
Tcn2	0	1.02764	0.684	0.013	0
H2afj	0	1.02582	0.802	0.198	0
mt-Rnr2	0	1.02435	0.999	0.947	0
Gm2a	0	1.02275	0.876	0.29	0
Tspan4	0	1.0214	0.721	0.022	0
Blvrb	0	1.0204	0.714	0.022	0
Cox4i1	0	1.0197	0.998	0.821	0
Selenof	0	1.01478	0.94	0.359	0
Aldh7a1	0	1.01463	0.746	0.029	0
Scarb1	0	1.01444	0.68	0.126	0
Ecm1	0	1.01405	0.604	0.017	0
Sumo1	0	1.01071	0.93	0.442	0
Hnrnpa2b1	0	1.01041	0.935	0.305	0
Sar1b	0	1.00722	0.785	0.104	0
Ssu72	0	1.00599	0.783	0.096	0
Abhd3	0	1.00561	0.719	0.018	0
Smim4	0	1.00523	0.737	0.056	0
Sc5d	0	1.00501	0.683	0.03	0
Cfl1	0	1.00439	0.926	0.364	0
Abhd4	0	1.00159	0.902	0.42	0

## Sheet: Fibroblast
gene_id	p_val	avg_logFC	pct.1	pct.2	p_val_adj
Dcn	0	3.53634	0.762	0.05	0
Gsn	0	2.56269	0.775	0.04	0
Mgp	0	2.32216	0.735	0.043	0
Igfbp6	0	2.17135	0.663	0.025	0
Serping1	0	2.03297	0.728	0.03	0
Apod	0	1.8876	0.4	0.012	0
S100a6	0	1.87556	0.623	0.024	0
Igfbp7	0	1.82062	0.888	0.191	0
Crip1	0	1.80465	0.518	0.07	0
Rbbp7	0	1.74072	0.665	0.069	0
Sparcl1	0	1.67397	0.785	0.031	0
Ly6a	0	1.66464	0.522	0.024	0
Fth1	1.73845e-188	1.63944	0.96	0.655	4.86627e-184
Myl9	0	1.6359	0.451	0.041	0
Ifitm3	0	1.62702	0.771	0.049	0
Cst3	0	1.57772	0.834	0.181	0
Acta2	3.55919e-116	1.57629	0.135	0.013	9.96287e-112
Saa3	5.23607e-12	1.53308	0.08	0.028	1.46568e-07
Apoe	2.2294e-154	1.47939	0.834	0.435	6.24053e-150
Id3	0	1.40009	0.634	0.022	0
Anxa2	1.02764e-247	1.39547	0.709	0.178	2.87657e-243
B2m	0	1.33876	0.735	0.132	0
Gstm1	0	1.31829	0.832	0.197	0
Vim	0	1.31363	0.64	0.053	0
Fgl2	0	1.29548	0.589	0.009	0
Emp3	0	1.29197	0.648	0.076	0
Ifitm2	0	1.28777	0.682	0.057	0
Cebpd	0	1.28458	0.585	0.045	0
Malat1	6.38492e-160	1.27801	0.752	0.283	1.78727e-155
Serpinf1	0	1.27747	0.518	0.022	0
Rpl10	0	1.27455	0.811	0.107	0
S100a11	0	1.25818	0.64	0.058	0
Tmsb4x	4.45055e-232	1.25502	0.869	0.319	1.2458e-227
Clec3b	0	1.24855	0.448	0.015	0
Plpp3	0	1.22816	0.629	0.028	0
Rarres2	0	1.22622	0.602	0.006	0
Selenbp1	0	1.22366	0.469	0.023	0
Cald1	0	1.20577	0.509	0.016	0
Jun	0	1.20233	0.537	0.047	0
S100a10	0	1.18535	0.556	0.027	0
Col1a2	0	1.18429	0.522	0.005	0
Sparc	0	1.1617	0.819	0.107	0
Pgrmc1	4.64433e-265	1.15133	0.733	0.17	1.30004e-260
Pltp	0	1.12493	0.549	0.023	0
Ecm1	0	1.11847	0.491	0.023	0
Fxyd1	0	1.11574	0.636	0.037	0
Fos	0	1.11533	0.404	0.032	0
Gpx3	0	1.10529	0.328	0.019	0
H2-D1	9.56678e-225	1.08998	0.623	0.138	2.67793e-220
Txn1	0	1.08268	0.688	0.085	0
Fhl2	0	1.07539	0.482	0.01	0
Ogn	0	1.07298	0.482	0.013	0
Bgn	0	1.07202	0.533	0.005	0
Cd63	3.9759e-224	1.07145	0.712	0.189	1.11294e-219
Igf1	0	1.06179	0.478	0.047	0
Rpl39	0	1.02049	0.663	0.093	0
Tuba1a	0	1.01016	0.518	0.047	0
