# Supplementary material for: Single-cell transcriptome atlas of testes from mice with high-fat diets
Source: Sci Data. 2024 Jun 4;11:573. doi: 10.1038/s41597-024-03435-5 (PMC11150238; doi:10.1038/s41597-024-03435-5)
Supplement: Supplementary file 5 — Supplemental table 2 [file 41597_2024_3435_MOESM5_ESM.xlsx]

## Sheet: DifferentiatedSPG
gene_id	p_val	avg_logFC	pct.1	pct.2	p_val_adj
Cited1	2.87493e-86	1.47512	0.861	0.105	8.04751e-82
Cd63	2.2327e-78	1.34867	0.849	0.158	6.24976e-74
Esx1	4.38997e-40	1.16252	0.569	0.079	1.22884e-35
Prss50	2.19925e-23	1.13759	0.367	0.035	6.15615e-19
Ly6k	2.207e-24	1.128	0.429	0.079	6.17782e-20
Rhox13	6.84599e-46	1.01458	0.756	0.285	1.91633e-41
H3f3b	2.60168e-60	0.930029	0.998	0.987	7.28262e-56
Ndufa1	2.03615e-43	0.899463	0.843	0.439	5.69958e-39
Ssr2	1.38913e-30	0.878002	0.725	0.395	3.88845e-26
Pcsk1n	4.76212e-37	0.862241	0.542	0.088	1.33301e-32
1700013H16Rik	7.20746e-25	0.85973	0.482	0.136	2.01751e-20
Tubb4b	1.26549e-55	0.85367	0.982	0.982	3.54236e-51
Atp5f1	1.02702e-58	0.813773	0.977	0.763	2.87482e-54
Hmgb2	2.15806e-57	0.794184	0.992	0.833	6.04085e-53
Rps27l	4.02246e-67	0.791054	0.995	0.925	1.12597e-62
Rbp4	6.41048e-35	0.788349	0.576	0.123	1.79442e-30
Ptma	1.58943e-66	0.767303	0.996	0.939	4.44913e-62
Smc4	1e-25	0.763537	0.892	0.781	2.7992e-21
Crabp1	5.97231e-33	0.75964	0.859	0.667	1.67177e-28
Bsg	4.28225e-39	0.751547	0.924	0.728	1.19869e-34

## Sheet: UndifferentiatedSPG
gene_id	p_val	avg_logFC	pct.1	pct.2	p_val_adj
Sdc4	8.61582e-156	1.60306	0.908	0.134	2.41174e-151
Rpl22l1	2.81934e-73	1.38036	0.947	0.741	7.89189e-69
Tubb5	9.25992e-90	1.33024	0.943	0.431	2.59204e-85
Rps4x	8.85873e-100	1.18071	0.768	0.157	2.47974e-95
Txnip	3.19618e-75	1.12572	0.855	0.346	8.94675e-71
Psmb10	2.41434e-60	1.1015	0.789	0.354	6.75822e-56
Nanos3	2.34742e-122	1.0682	0.618	0.044	6.5709e-118
Upp1	5.30804e-105	1.04137	0.504	0.028	1.48583e-100
Egr4	8.28541e-95	1.02187	0.61	0.078	2.31925e-90
Afp	5.84796e-77	0.984794	0.732	0.184	1.63696e-72
Ccnd2	6.30515e-43	0.90203	0.535	0.149	1.76494e-38
Gpx1	3.42642e-55	0.901012	0.803	0.312	9.59124e-51
Psmd7	1.73071e-50	0.879143	0.816	0.404	4.8446e-46
Pkm	8.88801e-55	0.850058	0.763	0.306	2.48793e-50
Rhebl1	1.67051e-82	0.809338	0.548	0.069	4.67609e-78
Tcl1	8.41301e-91	0.803061	0.404	0.014	2.35497e-86
H2afy	9.5813e-61	0.795608	0.614	0.15	2.682e-56
Slc25a5	4.66175e-60	0.789424	0.579	0.127	1.30492e-55
Eno1	6.4357e-47	0.789073	0.772	0.365	1.80148e-42
Tagln2	1.93264e-62	0.769254	0.487	0.076	5.40985e-58
