# Supplementary material for: Single-cell transcriptome atlas of testes from mice with high-fat diets
Source: Sci Data. 2024 Jun 4;11:573. doi: 10.1038/s41597-024-03435-5 (PMC11150238; doi:10.1038/s41597-024-03435-5)
Supplement: Supplementary file 6 — Supplemental table 3 [file 41597_2024_3435_MOESM6_ESM.xlsx]

## Sheet: SPC_1
gene_id	p_val	avg_logFC	pct.1	pct.2	p_val_adj
Ccnb1	0	1.41719	0.984	0.365	0
A930018P22Rik	0	1.05441	0.902	0.187	0
Tekt4	0	0.991851	0.977	0.585	0
Ccna1	0	0.93903	0.981	0.581	0
Cdkn3	0	0.866037	0.998	0.942	0
Tomm20l	0	0.853867	0.965	0.575	0
Svip	0	0.842129	1	0.921	0
Prss39	0	0.83942	0.989	0.693	0
1700086L19Rik	0	0.838648	0.992	0.831	0
1700003H04Rik	0	0.822566	0.997	0.793	0
D16Ertd472e	0	0.809861	0.944	0.568	0
Plk1	0	0.800531	0.863	0.299	0
Dydc1	0	0.785784	0.884	0.391	0
Dcaf7	0	0.784527	0.968	0.733	0
Dyrk3	0	0.78167	0.935	0.565	0
1700025F22Rik	0	0.767191	0.993	0.768	0
Ccdc178	0	0.766421	0.956	0.556	0
Prss21	0	0.764916	0.958	0.534	0
Izumo4	0	0.75633	0.995	0.854	0
Cenpe	0	0.751605	0.828	0.371	0

## Sheet: SPC_2
gene_id	p_val	avg_logFC	pct.1	pct.2	p_val_adj
Pou5f2	0	1.08739	0.932	0.295	0
4930581F22Rik	0	0.819394	0.727	0.267	0
Rassf1	0	0.594969	0.935	0.555	0
Cks2	2.5914e-285	0.574589	0.98	0.656	7.25385e-281
Baz1a	0	0.568891	0.978	0.722	0
Gm26654	0	0.556722	0.896	0.551	0
Gm13306	0	0.538634	0.961	0.802	0
Pcbp1	0	0.530137	0.954	0.594	0
Snhg3	3.32131e-268	0.515133	0.958	0.786	9.29701e-264
Cdc42ep3	0	0.512791	0.995	0.921	0
4932702P03Rik	0	0.508457	0.905	0.58	0
Rnls	1.05909e-288	0.493288	0.979	0.73	2.9646e-284
Gm31105	3.58817e-279	0.488271	0.84	0.475	1.0044e-274
1810049I09Rik	1.98137e-188	0.487829	0.883	0.663	5.54624e-184
0610009L18Rik	0	0.485524	0.999	0.984	0
Gm35584	0	0.466775	0.736	0.293	0
Gm6653	6.9069e-240	0.445309	0.918	0.601	1.93338e-235
AC122459.2	2.38738e-244	0.443306	0.74	0.341	6.68276e-240
Mllt10	2.19275e-236	0.441515	0.978	0.754	6.13795e-232
Calm2	3.91933e-258	0.440369	1	0.966	1.0971e-253

## Sheet: SPC_3
gene_id	p_val	avg_logFC	pct.1	pct.2	p_val_adj
Tex101	0	2.31361	0.994	0.51	0
H3f3b	0	1.77462	1	0.981	0
Sycp1	0	1.6513	0.91	0.326	0
Gml	0	1.43179	0.834	0.139	0
mt-Cytb	0	1.40288	0.999	0.994	0
Hmgb2	0	1.39969	0.99	0.483	0
Tex12	0	1.39421	0.927	0.199	0
Ly6k	0	1.39369	0.992	0.725	0
Hnrnpa2b1	0	1.35621	0.996	0.788	0
Rpl14	0	1.25699	0.996	0.703	0
Tex30	0	1.22759	0.993	0.685	0
mt-Nd1	0	1.14654	1	0.991	0
Cks2	0	1.14583	0.998	0.687	0
Pcgf5	0	1.14539	0.958	0.447	0
mt-Nd2	0	1.13389	0.995	0.942	0
Sub1	0	1.12711	0.999	0.917	0
Hormad1	0	1.11795	0.991	0.852	0
Piwil1	0	1.10945	0.976	0.615	0
Dut	0	1.06172	0.985	0.656	0
Romo1	0	1.05591	0.923	0.384	0

## Sheet: SPC_4
gene_id	p_val	avg_logFC	pct.1	pct.2	p_val_adj
Smcp	2.88342e-107	2.63506	1	0.999	8.07126e-103
Oaz3	1.76737e-107	2.61519	1	0.992	4.94723e-103
1700012A03Rik	3.8422e-106	2.0802	0.994	0.638	1.07551e-101
Nupr1l	6.70853e-101	1.97123	0.994	0.682	1.87785e-96
Ube2n	5.16898e-97	1.86724	0.988	0.713	1.4469e-92
Cabs1	8.42965e-97	1.81079	0.988	0.613	2.35963e-92
St6galnac2	5.7189e-107	1.80228	0.994	0.586	1.60083e-102
4930571K23Rik	1.07483e-108	1.75561	0.97	0.453	3.00866e-104
Bcl2l14	1.00992e-109	1.66897	0.958	0.394	2.82698e-105
Lelp1	2.01345e-84	1.59972	0.97	0.642	5.63604e-80
Tssk6	1.81564e-84	1.5819	0.94	0.535	5.08233e-80
Dbil5	1.09304e-101	1.56001	1	0.998	3.05965e-97
Wbscr25	1.61047e-142	1.55533	0.922	0.233	4.50804e-138
Tppp2	3.64394e-102	1.55218	1	0.598	1.02001e-97
Gsg1	4.57328e-57	1.46085	1	0.939	1.28015e-52
Odf1	9.54896e-94	1.41517	0.946	0.423	2.67294e-89
4933411K16Rik	2.60617e-52	1.38141	0.958	0.842	7.2952e-48
Smkr-ps	4.55883e-111	1.37896	0.94	0.311	1.27611e-106
1700009N14Rik	2.48968e-70	1.37781	0.928	0.606	6.96911e-66
Gm9999	1.26838e-68	1.33797	0.994	0.928	3.55045e-64

## Sheet: SPC_5
gene_id	p_val	avg_logFC	pct.1	pct.2	p_val_adj
Apoe	2.17207e-30	3.52766	0.7	0.174	6.08006e-26
Tmsb4x	4.56792e-63	3.1322	1	0.213	1.27865e-58
Ccl8	6.71637e-38	2.9652	0.36	0.033	1.88005e-33
Lyz2	3.3515e-100	2.84202	0.72	0.053	9.38151e-96
S100a8	0.000357966	2.67071	0.22	0.088	1
Wfdc17	2.90449e-136	2.64106	0.72	0.037	8.13026e-132
Cd74	2.01896e-74	2.40303	0.56	0.041	5.65148e-70
Cst3	7.19646e-20	2.27612	0.72	0.284	2.01443e-15
C1qc	4.82585e-235	2.24252	0.6	0.013	1.35085e-230
B2m	5.47695e-58	2.14825	0.94	0.19	1.53311e-53
Selenop	5.1742e-120	2.03531	0.58	0.026	1.44836e-115
C1qb	3.69596e-107	2.03041	0.66	0.04	1.03457e-102
H2-D1	1.14528e-52	1.9734	1	0.257	3.20588e-48
S100a9	2.08366e-05	1.94528	0.16	0.043	0.583258
Ccl12	1.42147e-78	1.91383	0.4	0.019	3.97898e-74
Tyrobp	8.75221e-223	1.86143	0.72	0.021	2.44992e-218
Ctsb	2.40582e-177	1.82797	0.72	0.027	6.73438e-173
Ctss	0	1.75962	0.66	0.009	0
Pf4	1.95788e-268	1.7426	0.54	0.008	5.48049e-264
Fcer1g	1.16093e-266	1.73943	0.76	0.019	3.24968e-262
