# Supplementary material for: Single-cell transcriptome atlas of testes from mice with high-fat diets
Source: Sci Data. 2024 Jun 4;11:573. doi: 10.1038/s41597-024-03435-5 (PMC11150238; doi:10.1038/s41597-024-03435-5)
Supplement: Supplementary file 7 — Supplemental table 4 [file 41597_2024_3435_MOESM7_ESM.xlsx]

## Sheet: RS_1
gene_id	p_val	avg_logFC	pct.1	pct.2	p_val_adj
Calm1	0	1.64819	1	0.941	0
mt-Nd4	0	1.44141	0.933	0.342	0
mt-Co1	0	1.38638	0.962	0.474	0
mt-Cytb	0	1.37687	0.946	0.507	0
Pabpc6	0	1.33301	0.882	0.335	0
Ccdc38	0	1.26579	0.998	0.889	0
Tmem97	0	1.24513	0.998	0.86	0
Hspa5	0	1.21679	0.904	0.303	0
mt-Nd1	0	1.13961	0.915	0.49	0
Pbp2	0	1.13435	0.881	0.401	0
Rsph1	0	1.12846	0.999	0.921	0
Rasl2-9	0	1.08499	0.974	0.747	0
Ddt	0	1.08264	0.942	0.626	0
Hsp90b1	0	1.08075	0.918	0.442	0
Cabcoco1	0	1.07199	0.944	0.458	0
AA467197	0	1.07099	0.996	0.783	0
Fam216a	0	1.0555	0.936	0.427	0
Srp14	0	1.04618	0.998	0.809	0
mt-Nd5	0	1.01956	0.808	0.225	0
Phospho2	0	1.0042	0.994	0.82	0

## Sheet: RS_2
gene_id	p_val	avg_logFC	pct.1	pct.2	p_val_adj
1700001P01Rik	0	1.28371	0.998	0.596	0
Dscc1	0	0.931655	0.911	0.338	0
1700007K09Rik	0	0.927028	0.999	0.813	0
Crls1	0	0.868654	0.945	0.547	0
1700067P10Rik	0	0.854493	0.996	0.868	0
1700109G15Rik	0	0.835819	0.895	0.375	0
1700029E06Rik	0	0.833067	0.805	0.168	0
Snu13	0	0.823918	0.992	0.735	0
Tbc1d23	0	0.805336	0.927	0.424	0
Tex29	0	0.802769	0.98	0.541	0
Bet1	0	0.802487	0.932	0.503	0
Gm35216	0	0.784187	0.924	0.475	0
Clec4a2	0	0.782893	0.861	0.327	0
Rhobtb3	0	0.777658	0.887	0.365	0
H3f3b	0	0.767004	1	0.954	0
Spaca4	0	0.764161	0.996	0.809	0
Tex36	0	0.759116	0.998	0.882	0
Sun5	0	0.75872	0.956	0.575	0
1700113H08Rik	0	0.749975	0.998	0.851	0
Chn1	0	0.746177	0.969	0.604	0

## Sheet: RS_3
gene_id	p_val	avg_logFC	pct.1	pct.2	p_val_adj
Cst13	0	2.3084	1	0.308	0
Tnp2	0	2.10272	1	0.988	0
Prss37	0	1.94794	0.998	0.24	0
Tnp1	0	1.8586	1	0.999	0
Prm1	0	1.80584	1	1	0
Pex5l	0	1.77521	0.998	0.31	0
Trp53tg5	0	1.76705	0.991	0.185	0
Tuba8	0	1.7634	0.993	0.214	0
Prss52	0	1.74642	0.989	0.17	0
1700016C15Rik	0	1.73877	0.99	0.257	0
Actrt3	0	1.68863	0.981	0.13	0
Spaca9	0	1.63924	1	0.896	0
Gm28269	0	1.62398	0.982	0.155	0
Fam71a	0	1.6203	0.98	0.189	0
1700027F06Rik	0	1.61416	0.994	0.291	0
Cstl1	0	1.60264	0.987	0.404	0
Hemgn	0	1.60128	0.982	0.119	0
Tfam	0	1.57336	0.993	0.422	0
Tex37	0	1.56644	0.999	0.539	0
Calr3	0	1.56526	0.99	0.26	0

## Sheet: RS_4
gene_id	p_val	avg_logFC	pct.1	pct.2	p_val_adj
Prm2	0	1.27717	1	1	0
1700027A15Rik	5.41425e-287	1.09033	0.999	0.983	1.51556e-282
1700012A03Rik	3.72276e-292	1.0161	0.996	0.761	1.04208e-287
Oaz3	0	0.951007	1	1	0
4933411K16Rik	4.11088e-284	0.946445	0.999	0.941	1.15072e-279
Cabs1	1.94379e-269	0.942265	0.999	0.759	5.44105e-265
Prm1	5.27816e-186	0.926873	1	1	1.47746e-181
1700015G11Rik	4.04171e-240	0.922881	0.985	0.868	1.13136e-235
Spata3	2.15479e-235	0.912775	0.993	0.874	6.03169e-231
Dnajb8	2.22098e-242	0.905076	0.983	0.818	6.21698e-238
1700080E11Rik	1.42988e-263	0.900849	0.937	0.535	4.00253e-259
Spem1	4.82011e-243	0.899691	0.965	0.667	1.34924e-238
Lelp1	9.57808e-252	0.899085	0.994	0.801	2.6811e-247
Tppp2	1.12501e-270	0.894611	0.992	0.756	3.14914e-266
Car2	1.79954e-283	0.879899	0.942	0.504	5.03727e-279
Tssk6	2.80142e-257	0.876869	0.99	0.672	7.84173e-253
Fam71f2	4.31259e-239	0.864242	0.971	0.718	1.20718e-234
Gm498	1.80362e-290	0.851736	0.932	0.442	5.04871e-286
Ubl4b	1.85897e-232	0.827501	0.987	0.841	5.20364e-228
Smcp	0	0.824389	1	1	0

## Sheet: RS_5
gene_id	p_val	avg_logFC	pct.1	pct.2	p_val_adj
S100a8	3.5531e-27	4.30164	0.455	0.096	9.94583e-23
S100a9	1.0859e-50	3.4661	0.424	0.046	3.03965e-46
Iglc1	8.97e-17	3.14849	0.03	0.001	2.51088e-12
Retnlg	1.53453e-144	2.85676	0.409	0.014	4.29545e-140
Igha	0.195834	2.67906	0.03	0.013	1
Apoe	1.91359e-09	2.46056	0.485	0.243	5.35653e-05
Tmsb4x	1.15427e-42	2.37458	0.985	0.631	3.23103e-38
Lyz2	3.63049e-112	2.32557	0.727	0.066	1.01625e-107
Igkc	0.000608552	2.09269	0.121	0.04	1
Fth1	2.15214e-32	2.00397	0.955	0.664	6.02428e-28
Wfdc17	8.54223e-106	1.96899	0.561	0.039	2.39114e-101
Cd74	7.32293e-28	1.9104	0.364	0.06	2.04983e-23
B2m	5.95346e-81	1.87804	0.879	0.146	1.66649e-76
Jchain	0.0238702	1.75641	0.045	0.013	1
Tyrobp	1.51916e-215	1.6873	0.667	0.027	4.25243e-211
S100a6	6.58211e-227	1.68472	0.667	0.025	1.84246e-222
Cst3	1.31626e-28	1.67221	0.561	0.142	3.68447e-24
Lcn2	1.34173e-09	1.64888	0.394	0.172	3.75578e-05
H2-D1	2.5742e-90	1.59297	0.894	0.133	7.2057e-86
Ccl8	4.1225e-12	1.48883	0.227	0.049	1.15397e-07
