# Supplementary material for: Single-cell transcriptome atlas of testes from mice with high-fat diets
Source: Sci Data. 2024 Jun 4;11:573. doi: 10.1038/s41597-024-03435-5 (PMC11150238; doi:10.1038/s41597-024-03435-5)
Supplement: Supplementary file 8 — Supplemental table 5 [file 41597_2024_3435_MOESM8_ESM.xlsx]

## Sheet: ES_1
gene_id	p_val	avg_logFC	pct.1	pct.2	p_val_adj
1700010D01Rik	0	0.544337	0.959	0.686	0
Tnp1	0	0.53012	1	0.998	0
Actrt2	0	0.497653	0.999	0.904	0
Prm1	0	0.470772	1	1	0
Gm5941	0	0.463481	0.929	0.671	0
1700034E13Rik	0	0.438023	0.999	0.959	0
Rps29	0	0.407919	0.981	0.81	0
Defb33	0	0.399388	0.983	0.839	0
Aif1	0	0.397455	0.996	0.857	0
Ppp1r2-ps7	0	0.390651	0.961	0.714	0
Gm4665	0	0.380099	0.966	0.719	0
Galntl5	0	0.378912	0.994	0.877	0
Haspin	0	0.373143	0.942	0.743	0
Rpl37	0	0.365018	0.963	0.819	0
1700016P04Rik	0	0.363688	0.999	0.919	0
Gstt4	0	0.361682	0.999	0.931	0
Rplp0	0	0.356715	0.968	0.782	0
1700008P02Rik	0	0.347894	0.887	0.715	0
Dynll2	0	0.340951	1	0.946	0
Tex37	0	0.332625	0.983	0.779	0

## Sheet: ES_2
gene_id	p_val	avg_logFC	pct.1	pct.2	p_val_adj
Oaz3	0	0.845008	1	1	0
Spem2	0	0.832925	0.974	0.918	0
Smcp	0	0.822667	1	1	0
Ube2n	0	0.822084	1	0.999	0
Dbil5	0	0.810716	1	1	0
4930571K23Rik	0	0.799989	0.999	0.991	0
Reep6	0	0.793782	0.994	0.964	0
Ccdc136	0	0.790009	0.996	0.977	0
Rpl41	0	0.78474	1	1	0
Nupr1l	0	0.780258	1	0.998	0
Odf1	0	0.774979	0.983	0.943	0
Gstm5	0	0.773535	1	1	0
Hspb9	0	0.772437	1	1	0
Tssk6	0	0.770683	1	0.998	0
Tppp2	0	0.766289	1	0.998	0
Pebp1	0	0.764208	1	0.999	0
Spem1	0	0.762662	0.995	0.998	0
Bcl2l14	0	0.758618	0.996	0.978	0
Aqp11	0	0.756112	0.998	0.985	0
4933411K16Rik	0	0.756099	1	1	0

## Sheet: ES_3
gene_id	p_val	avg_logFC	pct.1	pct.2	p_val_adj
Spata19	0	1.0553	1	0.933	0
Rpl13	0	1.0533	0.998	0.672	0
Cypt1	0	0.982128	0.997	0.611	0
H2al3	0	0.940335	0.97	0.444	0
Phf7	0	0.939034	1	0.765	0
Sqor	0	0.925495	0.972	0.433	0
Cypt3	0	0.890992	0.997	0.672	0
1700129C05Rik	0	0.889998	0.995	0.638	0
Tmco2	0	0.887617	0.997	0.685	0
Cetn1	0	0.882672	0.999	0.86	0
Fam71f1	0	0.87197	0.995	0.592	0
Fam229a	0	0.837251	1	0.972	0
Kctd16	0	0.771531	0.989	0.63	0
Samd4	0	0.768649	0.992	0.664	0
Prss58	0	0.755882	0.991	0.681	0
Hils1	0	0.754888	1	0.855	0
Spcs2	0	0.751391	0.999	0.734	0
Eloc	0	0.733129	0.977	0.583	0
1700012B07Rik	0	0.720574	0.988	0.584	0
Tnp2	0	0.720519	1	0.997	0

## Sheet: ES_4
gene_id	p_val	avg_logFC	pct.1	pct.2	p_val_adj
Cst13	0	2.19729	0.995	0.364	0
Cypt4	0	2.02028	1	0.856	0
Cypt12	0	1.90116	1	0.766	0
Tmigd3	0	1.8205	0.99	0.379	0
Rnf151	0	1.80571	0.999	0.708	0
Ropn1l	0	1.76051	0.999	0.784	0
Prss52	0	1.64148	0.995	0.367	0
Prss37	0	1.63788	0.994	0.5	0
Ybx1	0	1.61222	0.996	0.406	0
Fhl5	0	1.50007	0.993	0.577	0
Actrt3	0	1.459	0.907	0.197	0
Tuba8	0	1.43465	0.98	0.398	0
Gm28269	0	1.41069	0.759	0.107	0
Cdyl	0	1.40796	0.988	0.289	0
Ccer1	0	1.40047	0.879	0.171	0
1700093K21Rik	0	1.38141	0.965	0.265	0
Cypt2	0	1.37993	0.984	0.342	0
Scp2d1	0	1.37939	0.991	0.532	0
4921530L21Rik	0	1.37231	0.98	0.265	0
Hils1	0	1.34393	1	0.874	0
