# Supplementary material for: Single-cell transcriptome atlas of testes from mice with high-fat diets
Source: Sci Data. 2024 Jun 4;11:573. doi: 10.1038/s41597-024-03435-5 (PMC11150238; doi:10.1038/s41597-024-03435-5)
Supplement: Supplementary file 9 — Supplemental table 6 [file 41597_2024_3435_MOESM9_ESM.xlsx]

## Sheet: DifferentiatedSPG_HFDvsCD.diffe
gene_id	p_val	avg_logFC	pct.1	pct.2	p_val_adj
Rpl26	4.56927e-136	1.09394	0.998	0.814	1.27903e-131
Gm15772	5.87788e-86	-0.651185	0.967	0.997	1.64534e-81
Gm11942	1.53534e-81	-1.1728	0.008	0.548	4.29772e-77
Tnp1	7.41913e-74	0.586647	0.998	0.988	2.07676e-69
Prm1	1.85207e-67	0.477835	1	1	5.18432e-63
Rps3a3	3.50759e-65	1.19197	0.371	0.003	9.81843e-61
Rpl21	1.13956e-55	0.466697	1	0.972	3.18985e-51
Gm8730	2.14495e-46	0.613832	0.863	0.41	6.00415e-42
Tnp2	1.27762e-39	0.482041	0.994	0.956	3.57633e-35
Fmn1	6.7472e-38	0.37666	0.246	0.009	1.88868e-33
Rps24-ps3	2.30665e-37	-0.627229	0.285	0.665	6.45678e-33
AA465934	1.14264e-33	0.461581	0.279	0.034	3.19848e-29
Gm10036	2.71887e-32	-0.636069	0.012	0.271	7.61066e-28
Ubc	2.85507e-28	-0.430512	0.93	0.969	7.99192e-24
Ccdc54	2.0822e-24	0.41137	0.525	0.236	5.82851e-20
S100a8	2.18513e-24	0.329699	0.148	0.001	6.11663e-20
Meig1	6.60597e-23	0.34147	0.955	0.871	1.84914e-18
Fam229a	9.31617e-20	0.368781	0.865	0.693	2.60778e-15
Ldhc	5.03338e-19	0.330079	0.959	0.848	1.40894e-14
Gm9999	7.97767e-19	0.304695	0.93	0.842	2.23311e-14
Eif4a1	3.63781e-18	-0.311248	0.877	0.936	1.0183e-13
Fam229b	6.31741e-16	0.323251	0.898	0.808	1.76837e-11
Prm3	1.69343e-15	0.319462	0.805	0.638	4.74025e-11
Hmgb4	3.71248e-15	0.309138	0.877	0.747	1.0392e-10
AI507597	1.00814e-13	0.302353	0.662	0.441	2.822e-09
Tsacc	1.638e-13	0.301533	0.732	0.527	4.58508e-09
Gm9118	3.19031e-13	-0.312161	0.244	0.425	8.93033e-09
Spata3	9.99736e-13	0.306443	0.789	0.643	2.79846e-08
1700013G24Rik	1.33341e-12	0.311608	0.537	0.34	3.73247e-08
Gcsh	2.37476e-12	0.302052	0.51	0.331	6.64742e-08
Gm10039	2.42579e-12	-0.331065	0.213	0.385	6.79026e-08
Ms4a5	3.27752e-12	0.322129	0.596	0.397	9.17442e-08
Cst8	5.24602e-12	0.301668	0.48	0.29	1.46847e-07
Ropn1	5.66279e-11	0.306226	0.523	0.34	1.58513e-06
Ptgds	7.963e-08	-0.511801	0.088	0.196	0.002229

## Sheet: UndifferentiatedSPG_HFDvsCD.dif
gene_id	p_val	avg_logFC	pct.1	pct.2	p_val_adj
Rpl26	5.72087e-26	1.06248	1	0.86	1.60139e-21
Gm11942	5.57359e-18	-1.31793	0	0.594	1.56016e-13
Tnp1	1.60708e-17	0.64101	1	0.986	4.49853e-13
Gm15772	3.40938e-16	-0.631128	0.976	1	9.54354e-12
Prm1	1.01528e-15	0.510654	1	1	2.84198e-11
Rps3a3	2.19423e-13	1.37799	0.365	0.014	6.14208e-09
Smcp	2.13983e-11	0.4965	1	1	5.98982e-07
Rps24-ps3	1.62254e-10	-0.68438	0.376	0.79	4.54182e-06
Rpl21	1.87546e-10	0.434318	1	0.986	5.24978e-06
Gm8730	7.7282e-10	0.551808	0.953	0.462	2.16328e-05
Fam229a	3.56125e-09	0.537163	0.871	0.615	9.96866e-05
Tnp2	5.6924e-09	0.474127	0.988	0.923	0.000159342
AA465934	2.54715e-08	0.336337	0.247	0.014	0.000712999
Gm10036	7.01123e-08	-0.807893	0.035	0.336	0.00196258
Rps3a1	2.02481e-07	-0.304467	0.988	1	0.00566786
Gm5617	9.8783e-07	0.472892	0.976	0.951	0.0276513
Eif4a1	1.20558e-06	-0.367778	0.894	0.986	0.0337465
Gm9999	1.29357e-06	0.4445	0.965	0.818	0.0362097
